# Supplementary material for: Common asymptomatic and submicroscopic malaria infections in Western Thailand revealed in longitudinal molecular and serological studies: a challenge to malaria elimination
Source: Malar J. 2016 Jun 22;15:333. doi: 10.1186/s12936-016-1393-4 (PMC4918199; doi:10.1186/s12936-016-1393-4)
Supplement: Supplementary file 4 — 10.1186/s12936-016-1393-4 List of 326 seroreactive P. falciparum and P. vivax polypeptides recognized by antibodies in plasma from exposed villagers and malaria patients in Tak Province, Thailand; and their respective seroprevalence rates, seroconversion (SCR) and seroreversion (SRR) rates, and Wilcoxon p values for comparison of mean antibody responses in asymptomatic and febrile malaria senior cases. [file 12936_2016_1393_MOESM4_ESM.xlsx]

## Sheet: New Table S1
		326 Plasmodium falciparum and P. vivax Polypeptides Seroreactive in Exposed Sera from Mae Salid Noi and Mae Tan, Tak Province, Thailand					Percentage of Seropositive Plasma Samples (%)																							Mae Salid Noi community-based samples (n=150)		Asymptomatic vs Febrile Serological markers with higher response in Asympt malaria seniors, Wilcoxon p
							All Thai samples (n=381)	Community Healthy (qPCR-)					Community Malaria (qPCR+)						Non-malaria illness (qPCR-)						Febrile malaria (qPCR+)
Seroprevalence Plots (SCR/SRR)	Array Index	ORF	PlasmoDB_ID	ORF_Fragment	Description	Organism		Age 3 - 10 (n=88)	Age 11 - 20 (n=59)	Age 21 - 30 (n=28)	Age 31 - 40 (n=39)	Age 41 - 50 (n=43)	Age 3 - 10 (n=12)	Age 11 - 20 (n=12)	Age 21 - 30 (n=2)	Age 31 - 40 (n=8)	Age 41 - 50 (n=4)	Age 51 - 60+ (n=3)	Age 3 - 10 (n=7)	Age 11 - 20 (n=15)	Age 21 - 30 (n=14)	Age 31 - 40 (n=8)	Age 41 - 50 (n=2)	Age 51 - 60+ (n=4)	Age 3 - 10 (n=3)	Age 11 - 20 (n=8)	Age 21 - 30 (n=10)	Age 31 - 40 (n=7)	Age 41 - 60+ (n=4)	Seroconversion Rate (SCR)	Seroreversion Rate (SRR)
P36	139	PF14_0761	PF3D7_1479000	Exon 1 of 1	acylCoA synthetase (ACS1a)	P. falciparum 3D7	29.1339	4.54545	18.6441	32.1429	43.5897	58.1395	16.6667	8.33333	0	62.5	100	100	0	33.3333	21.4286	37.5	50	25	66.6667	50	50	42.8571	75	N/A	N/A	0.0356
P75	348	PF07_0129	PF3D7_0731600	Exon 1 Segment 1	acylcoA synthetase, PfACS5 (ACS5)	P. falciparum 3D7	35.4331	11.3636	11.8644	50	58.9744	79.0698	16.6667	25	0	62.5	100	100	0	40	28.5714	62.5	50	0	33.3333	25	40	42.8571	100	N/A	N/A	-
P282	1008	PFL2140c	PF3D7_1244600	Exon 1 Segment 1	ADP ribosylation factor GTPase activating protein, putative	P. falciparum 3D7	32.021	19.3182	18.6441	35.7143	33.3333	55.814	0	33.3333	100	37.5	100	66.6667	28.5714	13.3333	28.5714	25	100	25	66.6667	75	70	28.5714	50	N/A	N/A	-
P274	988	PF10_0020	PF3D7_1001600	Exon 2 of 2	alpha/beta hydrolase, putative	P. falciparum 3D7	57.4803	37.5	28.8136	78.5714	84.6154	93.0233	8.33333	33.3333	100	100	100	100	42.8571	66.6667	42.8571	50	100	50	66.6667	62.5	80	85.7143	100	0.0354	-0.0104	-
P76	352	PF11_0506	PF3D7_1149000	Segment 4	antigen 332, DBLlike protein (Pf332)	P. falciparum 3D7	26.2467	1.13636	10.1695	28.5714	30.7692	53.4884	8.33333	8.33333	0	62.5	75	100	57.1429	20	14.2857	50	50	25	100	62.5	70	57.1429	75	N/A	N/A	-
P159	641	PF11_0506	PF3D7_1149000	Segment 1	antigen 332, DBLlike protein (Pf332)	P. falciparum 3D7	35.958	5.68182	13.5593	42.8571	69.2308	81.3953	25	16.6667	50	75	75	100	14.2857	33.3333	14.2857	62.5	100	25	33.3333	25	70	57.1429	50	N/A	N/A	0.0302
P243	922	PF11_0506	PF3D7_1149000	Segment 6	antigen 332, DBLlike protein (Pf332)	P. falciparum 3D7	38.3202	22.7273	18.6441	35.7143	53.8462	69.7674	25	25	50	75	75	100	0	26.6667	14.2857	50	100	50	66.6667	50	80	57.1429	75	0.018568	-0.010568	0.0185
P81	362	PF11_0344	PF3D7_1133400		apical membrane antigen 1 (AMA1)	P. falciparum 3D7	41.7323	9.09091	22.0339	46.4286	64.1026	76.7442	33.3333	33.3333	50	75	75	66.6667	0	33.3333	50	62.5	50	75	100	62.5	100	57.1429	100	N/A	N/A	-
P88	384	PF13_0044	PF3D7_1308200	Exon 2 Segment 1	carbamoyl phosphate synthetase (cpsSII)	P. falciparum 3D7	31.4961	12.5	16.9492	42.8571	41.0256	48.8372	8.33333	41.6667	0	37.5	75	100	0	33.3333	35.7143	37.5	0	50	33.3333	62.5	80	42.8571	75	0.012276	-0.008276	-
P69	326	PF13_0190	PF3D7_1334200	Exon 1 Segment 1	chaperone binding protein, putative	P. falciparum 3D7	35.1706	9.09091	22.0339	32.1429	46.1538	60.4651	16.6667	41.6667	100	50	75	66.6667	42.8571	40	35.7143	62.5	50	75	66.6667	50	80	57.1429	25	0.01504	-0.01104	-
P73	334	PFE0090w	PF3D7_0501800	Exon 1 Segment 2	chromosome assembly factor 1 (CAF1)	P. falciparum 3D7	34.9081	9.09091	30.5085	35.7143	38.4615	55.814	33.3333	58.3333	50	50	75	100	0	33.3333	28.5714	50	100	25	66.6667	37.5	80	71.4286	50	N/A	N/A	-
P151	615	PFE0090w	PF3D7_0501800	Exon 1 Segment 1	chromosome assembly factor 1 (CAF1)	P. falciparum 3D7	29.1339	13.6364	13.5593	21.4286	41.0256	48.8372	8.33333	25	0	50	100	66.6667	28.5714	26.6667	14.2857	25	0	50	66.6667	62.5	80	42.8571	100	N/A	N/A	-
P68	325	PFL1745c	PF3D7_1236100	Exon 2 Segment 1	clusteredasparaginerich protein	P. falciparum 3D7	29.6588	7.95455	15.2542	35.7143	43.5897	39.5349	8.33333	25	50	37.5	75	66.6667	14.2857	26.6667	35.7143	50	100	50	66.6667	75	70	57.1429	75	N/A	N/A	-
P102	430	PF14_0510	PF3D7_1453700	Exon 2 Segment 1	co-chaperone p23 (P23)	P. falciparum 3D7	29.6588	12.5	10.1695	25	46.1538	41.8605	8.33333	33.3333	0	75	75	100	0	33.3333	35.7143	50	50	50	33.3333	75	60	57.1429	50	N/A	N/A	-
P23	84	PF11_0292	PF3D7_1128100	Exon 2 of 3	co-chaperone prefoldin complex subunit, putative	P. falciparum 3D7	31.4961	6.81818	22.0339	35.7143	51.2821	60.4651	8.33333	25	50	50	75	100	14.2857	26.6667	21.4286	50	0	0	100	37.5	50	71.4286	50	N/A	N/A	-
P180	678	PFD0945c	PF3D7_0419500	Exon 1 of 1	conserved Plasmodium membrane protein, unknown function	P. falciparum 3D7	39.3701	18.1818	32.2034	46.4286	46.1538	65.1163	25	33.3333	50	75	75	66.6667	0	26.6667	50	37.5	50	25	66.6667	62.5	70	57.1429	75	0.021024	-0.003024	-
P240	915	PF14_0188	PF3D7_1419400	Exon 1 Segment 2	conserved Plasmodium membrane protein, unknown function	P. falciparum 3D7	38.3202	18.1818	32.2034	50	41.0256	53.4884	25	41.6667	50	50	100	100	14.2857	53.3333	21.4286	50	100	50	66.6667	50	70	42.8571	50	0.048459	0.038541	0.0326
P1	33	PF07_0007	PF3D7_0702400	Exon 1 Segment 1	conserved Plasmodium protein, unknown function	P. falciparum 3D7	51.4436	31.8182	35.5932	53.5714	66.6667	74.4186	50	58.3333	0	75	75	100	57.1429	33.3333	71.4286	75	100	50	100	37.5	50	71.4286	100	0.024795	-0.005795	-
P2	34	MAL7P1.14	PF3D7_0703700	Exon 1 Segment 1	conserved Plasmodium protein, unknown function	P. falciparum 3D7	28.6089	4.54545	10.1695	17.8571	51.2821	76.7442	8.33333	25	0	62.5	100	66.6667	0	13.3333	14.2857	37.5	0	75	33.3333	25	70	57.1429	50	N/A	N/A	-
P20	80	PF10_0138	PF3D7_1014100	Segment 1	conserved Plasmodium protein, unknown function	P. falciparum 3D7	61.9423	31.8182	47.4576	82.1429	87.1795	100	33.3333	33.3333	50	100	100	100	42.8571	40	71.4286	75	100	100	66.6667	62.5	70	100	100	0.047463	-0.008463	0.0015
P21	81	PFA0410w	PF3D7_0108300	Segment 1	conserved Plasmodium protein, unknown function	P. falciparum 3D7	31.2336	6.81818	11.8644	39.2857	46.1538	48.8372	16.6667	25	50	37.5	100	100	0	26.6667	42.8571	50	100	50	66.6667	62.5	70	57.1429	100	0.012618	-0.003618	-
P29	103	PFC0575w	PF3D7_0313800	Exon 5 of 5	conserved Plasmodium protein, unknown function	P. falciparum 3D7	45.4068	20.4545	27.1186	60.7143	51.2821	74.4186	33.3333	25	50	37.5	100	100	28.5714	46.6667	42.8571	75	50	100	66.6667	75	80	85.7143	100	0.027756	-0.000756	-
P32	116	PFB0765w	PF3D7_0216700.1	Exon 6 of 7	conserved Plasmodium protein, unknown function	P. falciparum 3D7	46.4567	22.7273	30.5085	39.2857	61.5385	60.4651	25	33.3333	50	75	100	33.3333	42.8571	86.6667	64.2857	50	100	100	66.6667	75	70	71.4286	100	0.03048	0.01752	-
P33	131	PF11_0390	PF3D7_1137900	Exon 2 of 2	conserved Plasmodium protein, unknown function	P. falciparum 3D7	46.9816	23.8636	38.9831	35.7143	53.8462	60.4651	41.6667	33.3333	0	75	50	66.6667	71.4286	80	64.2857	50	100	75	66.6667	50	90	85.7143	75	0.027008	0.004992	-
P77	353	PF10_0177	PF3D7_1018300	Exon 1 Segment 1	conserved Plasmodium protein, unknown function	P. falciparum 3D7	28.084	5.68182	11.8644	39.2857	46.1538	53.4884	8.33333	8.33333	0	62.5	75	66.6667	0	20	14.2857	37.5	50	25	33.3333	75	70	42.8571	100	N/A	N/A	-
P84	376	PF13_0154	PF3D7_1328300	Exon 1 of 3	conserved Plasmodium protein, unknown function	P. falciparum 3D7	50.3937	26.1364	37.2881	57.1429	51.2821	65.1163	25	41.6667	100	75	75	100	57.1429	73.3333	64.2857	75	50	75	100	75	70	100	100	0.04536	0.02464	-
P85	377	PFE0565w	PF3D7_0511400	Exon 1 of 1	conserved Plasmodium protein, unknown function	P. falciparum 3D7	41.9948	17.0455	28.8136	50	56.4103	72.093	33.3333	16.6667	0	62.5	75	100	42.8571	46.6667	42.8571	62.5	100	25	66.6667	50	80	57.1429	50	0.029478	0.004522	-
P89	385	PFI1425w	PF3D7_0929000	Exon 2 of 2	conserved Plasmodium protein, unknown function	P. falciparum 3D7	20.9974	10.2273	3.38983	10.7143	25.641	34.8837	0	16.6667	50	37.5	75	66.6667	28.5714	20	14.2857	50	0	0	66.6667	75	50	57.1429	50	N/A	N/A	-
P93	395	PF13_0086	PF3D7_1315300	Exon 2 of 2	conserved Plasmodium protein, unknown function	P. falciparum 3D7	35.958	17.0455	18.6441	35.7143	43.5897	53.4884	16.6667	33.3333	50	37.5	100	66.6667	14.2857	66.6667	50	50	50	50	66.6667	50	70	42.8571	100	N/A	N/A	-
P100	413	MAL8P1.18	PF3D7_0827600	Exon 2 of 2	conserved Plasmodium protein, unknown function	P. falciparum 3D7	29.9213	7.95455	15.2542	28.5714	46.1538	58.1395	16.6667	16.6667	0	75	75	66.6667	14.2857	33.3333	14.2857	50	0	25	66.6667	50	70	42.8571	75	N/A	N/A	-
P101	425	PF14_0402	PF3D7_1442400	Exon 1 Segment 3	conserved Plasmodium protein, unknown function	P. falciparum 3D7	39.6325	15.9091	25.4237	50	48.7179	55.814	0	41.6667	100	50	75	100	28.5714	66.6667	50	37.5	0	50	66.6667	62.5	90	57.1429	100	0.017388	-0.005388	-
P152	622	MAL7P1.77	PF3D7_0716300	Exon 1 Segment 1	conserved Plasmodium protein, unknown function	P. falciparum 3D7	33.8583	10.2273	11.8644	39.2857	61.5385	65.1163	8.33333	25	0	62.5	75	100	14.2857	26.6667	21.4286	62.5	100	50	33.3333	62.5	50	57.1429	75	N/A	N/A	-
P157	634	MAL13P1.114	PF3D7_1321100	Exon 3 Segment 1	conserved Plasmodium protein, unknown function	P. falciparum 3D7	29.1339	11.3636	8.47458	39.2857	53.8462	48.8372	8.33333	33.3333	0	75	75	100	14.2857	13.3333	7.14286	50	50	0	33.3333	62.5	60	42.8571	50	0.01267	-0.00767	-
P158	636	PF10_0242	PF3D7_1024800	Exon 2 Segment 2	conserved Plasmodium protein, unknown function	P. falciparum 3D7	25.7218	4.54545	8.47458	46.4286	33.3333	53.4884	16.6667	41.6667	0	37.5	50	100	0	33.3333	7.14286	12.5	0	25	66.6667	50	50	71.4286	25	N/A	N/A	0.032
P161	643	PFE0565w	PF3D7_0511400		conserved Plasmodium protein, unknown function	P. falciparum 3D7	37.7953	15.9091	13.5593	60.7143	53.8462	69.7674	16.6667	16.6667	0	50	75	100	28.5714	46.6667	42.8571	50	100	25	66.6667	25	70	57.1429	75	0.01793	-0.00793	-
P163	646	PFL1930w	PF3D7_1239800	Segment 5	conserved Plasmodium protein, unknown function	P. falciparum 3D7	39.1076	20.4545	20.339	46.4286	35.8974	69.7674	50	41.6667	100	50	100	100	28.5714	33.3333	35.7143	25	50	25	66.6667	75	80	57.1429	50	0.016456	-0.008456	-
P167	654	MAL13P1.234	PF3D7_1346400	Exon 1 Segment 4	conserved Plasmodium protein, unknown function	P. falciparum 3D7	31.2336	13.6364	15.2542	28.5714	48.7179	53.4884	8.33333	33.3333	0	50	75	100	28.5714	13.3333	21.4286	50	50	50	33.3333	50	80	42.8571	75	N/A	N/A	-
P171	662	PFI1640c	PF3D7_0933900	Exon 4 of 4	conserved Plasmodium protein, unknown function	P. falciparum 3D7	26.7717	3.40909	11.8644	25	41.0256	48.8372	0	25	0	50	100	66.6667	42.8571	26.6667	7.14286	50	50	50	66.6667	62.5	70	42.8571	75	N/A	N/A	-
P175	669	PFA0490w	PF3D7_0110000	Exon 1 of 1	conserved Plasmodium protein, unknown function	P. falciparum 3D7	22.8346	9.09091	15.2542	25	23.0769	41.8605	8.33333	25	50	12.5	100	66.6667	0	13.3333	14.2857	25	0	25	66.6667	25	50	57.1429	100	0.01936	0.03564	-
P179	677	MAL8P1.84	PF3D7_0815500	Exon 3 of 5	conserved Plasmodium protein, unknown function	P. falciparum 3D7	24.4094	5.68182	10.1695	28.5714	51.2821	37.2093	0	8.33333	50	62.5	75	100	14.2857	13.3333	21.4286	25	0	0	33.3333	37.5	70	42.8571	75	0.009826	-0.007826	-
P181	679	PF14_0052	PF3D7_1405500	Exon 1 of 1	conserved Plasmodium protein, unknown function	P. falciparum 3D7	34.1207	13.6364	28.8136	35.7143	41.0256	51.1628	41.6667	25	100	25	75	100	0	26.6667	42.8571	37.5	50	50	66.6667	50	70	42.8571	75	0.009345	-0.008345	-
P185	692	PF11_0419	PF3D7_1140800	Exon 1 of 1	conserved Plasmodium protein, unknown function	P. falciparum 3D7	32.2835	9.09091	20.339	28.5714	51.2821	58.1395	8.33333	33.3333	50	75	50	66.6667	0	20	21.4286	50	100	25	66.6667	62.5	70	57.1429	75	N/A	N/A	-
P191	725	MAL13P1.140	PF3D7_1325900	Exon 1 Segment 1	conserved Plasmodium protein, unknown function	P. falciparum 3D7	27.5591	10.2273	11.8644	21.4286	35.8974	51.1628	16.6667	25	50	25	75	100	28.5714	26.6667	14.2857	25	50	50	33.3333	50	90	71.4286	25	N/A	N/A	0.0205
P192	732	PFC0325c	PF3D7_0307700	Exon 3 Segment 2	conserved Plasmodium protein, unknown function	P. falciparum 3D7	25.7218	7.95455	6.77966	32.1429	48.7179	41.8605	33.3333	8.33333	50	62.5	75	66.6667	0	20	0	50	50	0	33.3333	37.5	80	42.8571	50	0.016152	0.007848	-
P234	907	PF14_0593	PF3D7_1462300	Exon 1 Segment 1	conserved Plasmodium protein, unknown function	P. falciparum 3D7	21.7848	6.81818	6.77966	39.2857	28.2051	30.2326	0	0	50	37.5	75	100	0	26.6667	14.2857	25	0	25	66.6667	50	60	71.4286	50	0.010188	-0.006188	-
P239	914	MAL13P1.230	PF3D7_1346000	Exon 1 Segment 1	conserved Plasmodium protein, unknown function	P. falciparum 3D7	42.5197	13.6364	22.0339	60.7143	69.2308	83.7209	25	25	0	75	75	100	14.2857	26.6667	35.7143	50	50	50	66.6667	50	70	71.4286	100	N/A	N/A	-
P244	923	PFD0385w	PF3D7_0407800	Exon 1 Segment 2	conserved Plasmodium protein, unknown function	P. falciparum 3D7	39.3701	17.0455	18.6441	57.1429	53.8462	76.7442	33.3333	25	100	50	100	100	14.2857	26.6667	21.4286	37.5	50	25	33.3333	75	70	57.1429	75	0.016242	-0.014242	-
P246	925	PFL2335w	PF3D7_1248700	Segment 2	conserved Plasmodium protein, unknown function	P. falciparum 3D7	30.4462	12.5	8.47458	42.8571	46.1538	51.1628	16.6667	25	0	50	75	100	0	13.3333	28.5714	37.5	50	0	66.6667	62.5	90	71.4286	50	N/A	N/A	-
P249	939	PF10_0138	PF3D7_1014100	Segment 2	conserved Plasmodium protein, unknown function	P. falciparum 3D7	41.7323	10.2273	40.678	46.4286	61.5385	62.7907	33.3333	41.6667	100	62.5	75	100	14.2857	33.3333	28.5714	50	100	50	66.6667	75	70	57.1429	75	0.01652	-0.01252	-
P252	943	MAL13P1.234	PF3D7_1346400	Exon 1 Segment 3	conserved Plasmodium protein, unknown function	P. falciparum 3D7	34.3832	12.5	8.47458	53.5714	46.1538	58.1395	25	33.3333	50	50	75	100	28.5714	13.3333	42.8571	50	50	25	33.3333	75	80	57.1429	100	N/A	N/A	-
P253	947	PFA0410w	PF3D7_0108300	Segment 3	conserved Plasmodium protein, unknown function	P. falciparum 3D7	31.4961	12.5	11.8644	32.1429	46.1538	48.8372	25	25	0	50	100	100	0	20	21.4286	62.5	50	25	33.3333	75	90	71.4286	75	N/A	N/A	-
P255	949	PF10_0029	PF3D7_1002500	Exon 1 of 3	conserved Plasmodium protein, unknown function	P. falciparum 3D7	40.4199	9.09091	20.339	57.1429	64.1026	79.0698	16.6667	25	100	87.5	75	100	42.8571	26.6667	21.4286	50	100	50	66.6667	62.5	60	71.4286	75	N/A	N/A	-
P259	953	PF10_0166	PF3D7_1017100	Exon 1 of 1	conserved Plasmodium protein, unknown function	P. falciparum 3D7	48.0315	25	35.5932	60.7143	69.2308	83.7209	33.3333	41.6667	50	75	100	66.6667	0	33.3333	42.8571	50	50	50	66.6667	62.5	70	57.1429	50	0.029942	-0.007942	-
P261	959	PF10_0119	PF3D7_1012200	Exon 1 of 2	conserved Plasmodium protein, unknown function	P. falciparum 3D7	41.2073	23.8636	30.5085	46.4286	56.4103	62.7907	16.6667	41.6667	50	50	100	66.6667	42.8571	40	21.4286	37.5	100	25	66.6667	75	50	57.1429	75	0.0198	-0.0078	-
P262	960	PFI0610w	PF3D7_0912500	Exon 2 of 7	conserved Plasmodium protein, unknown function	P. falciparum 3D7	37.7953	18.1818	20.339	35.7143	48.7179	58.1395	33.3333	33.3333	100	87.5	75	66.6667	42.8571	40	28.5714	37.5	100	50	100	50	60	57.1429	75	0.020163	-0.007163	-
P270	979	PF07_0108	PF3D7_0726600	Exon 1 of 2	conserved Plasmodium protein, unknown function	P. falciparum 3D7	34.1207	15.9091	25.4237	39.2857	51.2821	51.1628	25	25	0	37.5	75	66.6667	0	20	28.5714	50	100	0	33.3333	75	80	57.1429	50	N/A	N/A	-
P272	983	PFL1135c	PF3D7_1223600	Exon 1 of 2	conserved Plasmodium protein, unknown function	P. falciparum 3D7	34.9081	15.9091	6.77966	39.2857	41.0256	65.1163	50	33.3333	50	37.5	75	66.6667	14.2857	40	35.7143	25	50	50	66.6667	75	80	71.4286	75	N/A	N/A	-
P276	990	MAL7P1.203	PF3D7_0706100	Exon 3 of 8	conserved Plasmodium protein, unknown function	P. falciparum 3D7	41.7323	29.5455	20.339	46.4286	53.8462	60.4651	16.6667	33.3333	100	50	100	100	42.8571	46.6667	35.7143	25	50	25	66.6667	62.5	90	71.4286	50	0.024288	0.008712	-
P279	1002	PF14_0084	PF3D7_1408700	Exon 3 Segment 2	conserved Plasmodium protein, unknown function	P. falciparum 3D7	42.7822	17.0455	23.7288	50	64.1026	72.093	25	33.3333	50	87.5	100	100	14.2857	20	42.8571	50	100	75	66.6667	75	80	57.1429	75	0.01946	-0.01846	-
P281	1006	PF13_0199	PF3D7_1335700	Exon 2 of 3	conserved Plasmodium protein, unknown function	P. falciparum 3D7	41.9948	40.9091	23.7288	28.5714	35.8974	48.8372	58.3333	25	0	25	75	66.6667	57.1429	53.3333	57.1429	50	100	50	66.6667	62.5	70	71.4286	75	0.0395	0.0395	-
P283	1012	PF11_0418	PF3D7_1140700	Exon 1 Segment 3	conserved Plasmodium protein, unknown function	P. falciparum 3D7	30.7087	14.7727	13.5593	39.2857	38.4615	48.8372	25	16.6667	50	50	75	100	14.2857	20	21.4286	37.5	50	25	100	62.5	80	42.8571	50	0.014234	-0.012234	-
P86	378	PFI0240c	PF3D7_0904900	Exon 1 Segment 1	Cu2 transporting ATPase, putative (CUP)	P. falciparum 3D7	51.4436	11.3636	37.2881	82.1429	82.0513	97.6744	16.6667	33.3333	50	100	100	100	14.2857	53.3333	28.5714	62.5	100	100	33.3333	50	70	71.4286	100	0.030004	-0.017004	-
P95	397	MAL7P1.150	PF3D7_0727200	Exon 1 of 1	cysteine desulfurase, putative (NFS)	P. falciparum 3D7	35.1706	17.0455	25.4237	28.5714	38.4615	48.8372	33.3333	33.3333	50	37.5	100	100	28.5714	40	50	37.5	100	50	33.3333	62.5	70	57.1429	50	0.02424	0.01576	-
P72	331	PFC0120w	PF3D7_0302500	Exon 1 Segment 1	cytoadherence linked asexual protein 3.1 (CLAG3.1)	P. falciparum 3D7	58.2677	40.9091	42.3729	64.2857	71.7949	86.0465	50	50	100	87.5	100	100	0	46.6667	57.1429	75	0	100	66.6667	62.5	100	85.7143	50	0.055242	0.010758	-
P97	405	PFC0110w	PF3D7_0302200	Exon 1 of 9	cytoadherence linked asexual protein 3.2 (CLAG3.2)	P. falciparum 3D7	28.3465	13.6364	20.339	10.7143	33.3333	51.1628	16.6667	58.3333	50	25	50	66.6667	14.2857	26.6667	21.4286	25	0	25	66.6667	37.5	70	71.4286	50	0.010224	-0.006224	-
P190	723	PF10_0196	PF3D7_1020300	Exon 1 Segment 1	cytoplasmic dynein intermediate chain, putative	P. falciparum 3D7	47.5066	30.6818	44.0678	39.2857	53.8462	58.1395	16.6667	33.3333	50	62.5	75	66.6667	57.1429	60	50	62.5	50	25	100	75	80	100	75	0.031772	0.015228	-
P146	576	PFI1580c	PF3D7_0932500	CIDR1	DHHCtype zinc finger protein, putative	P. falciparum 3D7	38.8451	30.6818	28.8136	35.7143	46.1538	53.4884	8.33333	41.6667	50	50	25	100	14.2857	53.3333	42.8571	62.5	0	50	33.3333	62.5	60	42.8571	25	0.02318	0.01482	-
P150	614	PFC0170c	PF3D7_0303700	Exon 1 Segment 1	dihydrolipoamide acyltransferase, putative	P. falciparum 3D7	33.0709	19.3182	28.8136	35.7143	33.3333	44.186	25	50	50	25	75	100	0	26.6667	35.7143	25	100	75	66.6667	62.5	50	42.8571	25	0.032232	0.035768	0.0025
P74	338	PF14_0316	PF3D7_1433500	Exon 1 Segment 1	DNA topoisomerase II, putative	P. falciparum 3D7	34.3832	18.1818	11.8644	46.4286	41.0256	60.4651	16.6667	41.6667	50	37.5	100	66.6667	14.2857	13.3333	35.7143	37.5	100	75	66.6667	75	60	57.1429	50	N/A	N/A	-
P10	48	PF10_0348	PF3D7_1035700	Exon 1 Segment 1	duffy bindinglike merozoite surface protein (DBLMSP)	P. falciparum 3D7	42.7822	10.2273	22.0339	53.5714	66.6667	88.3721	16.6667	25	50	87.5	100	100	28.5714	20	28.5714	62.5	100	100	66.6667	50	70	71.4286	100	N/A	N/A	0.0312
P17	68	MAL8P1.23	PF3D7_0826100	Segment 3	E3 ubiquitinprotein ligase, putative	P. falciparum 3D7	34.9081	7.95455	13.5593	60.7143	56.4103	60.4651	25	16.6667	50	62.5	100	100	14.2857	33.3333	21.4286	50	50	50	100	50	70	42.8571	50	0.022211	-0.003211	-
P260	956	PF10_0019	PF3D7_1001500	Exon 1 of 1	early transcribed membrane protein 10.1 (ETRAMP10)	P. falciparum 3D7	44.357	12.5	28.8136	46.4286	71.7949	88.3721	16.6667	16.6667	50	75	75	100	28.5714	33.3333	42.8571	50	100	25	100	62.5	80	71.4286	100	N/A	N/A	-
P236	909	PF10_0323	PF3D7_1033200	Exon 1 Segment 1	early transcribed membrane protein 10.2 (ETRAMP10.2)	P. falciparum 3D7	36.4829	11.3636	20.339	53.5714	56.4103	62.7907	25	41.6667	50	50	75	66.6667	14.2857	26.6667	14.2857	50	50	50	100	50	60	57.1429	100	N/A	N/A	-
P22	82	PF14_0016	PF3D7_1401400	Exon 1 of 1	early transcribed membrane protein 14.1 (ETRAMP14)	P. falciparum 3D7	41.7323	9.09091	25.4237	57.1429	61.5385	74.4186	16.6667	33.3333	100	75	75	100	0	33.3333	28.5714	62.5	50	75	66.6667	62.5	90	85.7143	100	N/A	N/A	-
P174	667	PFB0120w	PF3D7_0202500	Exon 1 of 1	early transcribed membrane protein 2 (ETRAMP2)	P. falciparum 3D7	53.8058	25	38.9831	64.2857	79.4872	88.3721	25	41.6667	50	75	75	100	57.1429	46.6667	50	50	100	75	100	75	80	71.4286	75	0.022472	-0.018472	0.0242
P247	931	PFE1590w	PF3D7_0532100		early transcribed membrane protein 5 (ETRAMP5)	P. falciparum 3D7	48.0315	13.6364	28.8136	67.8571	82.0513	100	25	25	50	87.5	100	100	0	26.6667	35.7143	50	100	75	100	50	60	57.1429	100	N/A	N/A	-
P14	60	PFL1070c	PF3D7_1222300	Exon 1 Segment 1	endoplasmin homolog precursor, putative	P. falciparum 3D7	46.1942	18.1818	22.0339	53.5714	66.6667	74.4186	58.3333	50	0	87.5	75	100	14.2857	46.6667	35.7143	37.5	50	100	100	62.5	90	85.7143	100	0.020006	-0.013006	-
P80	361	MAL7P1.176	PF3D7_0731500	Segment 2	erythrocyte binding antigen175 (EBA175)	P. falciparum 3D7	43.832	9.09091	10.1695	50	87.1795	97.6744	8.33333	8.33333	0	75	100	100	14.2857	46.6667	57.1429	75	100	100	100	50	60	42.8571	100	N/A	N/A	-
P11	50	PFA0125c	PF3D7_0102500	Exon 1 Segment 2	erythrocyte binding antigen181 (EBA181)	P. falciparum 3D7	34.1207	6.81818	20.339	42.8571	53.8462	62.7907	16.6667	25	0	50	100	100	14.2857	26.6667	28.5714	37.5	100	25	66.6667	62.5	70	71.4286	50	N/A	N/A	-
P9	44	PF07_0048	PF3D7_0711700	Exon 2 Segment 1	erythrocyte membrane protein 1, PfEMP1 (VAR)	P. falciparum 3D7	42.5197	12.5	23.7288	57.1429	56.4103	79.0698	25	25	50	75	100	66.6667	0	46.6667	50	62.5	50	75	66.6667	62.5	80	71.4286	75	0.021156	-0.009156	-
P90	387	PF13_0003	PF3D7_1300300	Segment 2	erythrocyte membrane protein 1, PfEMP1 (VAR)	P. falciparum 3D7	31.4961	12.5	10.1695	35.7143	43.5897	55.814	0	16.6667	0	62.5	75	100	14.2857	40	28.5714	37.5	50	25	66.6667	50	90	71.4286	75	0.01546	-0.00546	-
P145	575	PFD1235w	PF3D7_0425800	CIDR1	erythrocyte membrane protein 1, PfEMP1 (VAR)	P. falciparum 3D7	27.8215	9.09091	23.7288	39.2857	35.8974	51.1628	33.3333	8.33333	50	50	75	66.6667	0	26.6667	28.5714	25	0	25	0	25	40	57.1429	25	N/A	N/A	-
P149	613	PF08_0141	PF3D7_0800200	Exon 2 Segment 1	erythrocyte membrane protein 1, PfEMP1 (VAR)	P. falciparum 3D7	29.6588	12.5	6.77966	28.5714	48.7179	55.814	16.6667	25	0	50	75	100	0	26.6667	21.4286	25	0	25	66.6667	50	90	57.1429	75	N/A	N/A	-
P227	857	MAL6P1.1	PF3D7_0632800	CIDR1	erythrocyte membrane protein 1, PfEMP1 (VAR)	P. falciparum 3D7	51.9685	38.6364	49.1525	42.8571	61.5385	69.7674	41.6667	58.3333	0	62.5	75	100	57.1429	60	35.7143	75	0	25	66.6667	62.5	40	85.7143	100	0.021913	-0.004913	-
P229	864	PF13_0003	PF3D7_1300300	CIDR1	erythrocyte membrane protein 1, PfEMP1 (VAR)	P. falciparum 3D7	66.9291	56.8182	55.9322	64.2857	76.9231	88.3721	66.6667	66.6667	50	75	100	100	85.7143	66.6667	64.2857	50	50	75	0	87.5	80	85.7143	50	0.079346	0.017654	0.0375
P325	1146	PFD1235w	PF3D7_0425800	DBL4	erythrocyte membrane protein 1, PfEMP1 (VAR)	P. falciparum 3D7	55.643	56.8182	44.0678	53.5714	64.1026	74.4186	66.6667	50	0	62.5	50	100	42.8571	46.6667	35.7143	37.5	50	50	66.6667	75	40	71.4286	50	0.13365	0.06435	0.0164
P92	390	PF13_0253	PF3D7_1347700	Exon 1 of 3	ethanolaminephosphate cytidylyltransferase, putative (ECT)	P. falciparum 3D7	24.4094	3.40909	11.8644	25	38.4615	41.8605	0	33.3333	0	50	75	66.6667	14.2857	26.6667	14.2857	25	50	25	33.3333	50	70	42.8571	100	N/A	N/A	-
P250	940	PFL2430c	PF3D7_1250600		eukaryotic translation initiation factor 2b, subunit 2, putative	P. falciparum 3D7	25.1969	6.81818	5.08475	35.7143	30.7692	51.1628	0	8.33333	0	37.5	75	66.6667	0	20	14.2857	50	0	25	100	75	70	57.1429	100	N/A	N/A	-
P103	432	PF10_0374	PF3D7_1038400	Exon 2 Segment 1	gametocyte specific protein (Pf111)	P. falciparum 3D7	60.3675	37.5	45.7627	57.1429	84.6154	74.4186	25	33.3333	100	87.5	100	100	57.1429	80	85.7143	87.5	100	100	66.6667	62.5	80	85.7143	100	0.035496	-0.001496	-
P104	435	PF10_0374	PF3D7_1038400	Exon 4 Segment 1	gametocyte specific protein (Pf111)	P. falciparum 3D7	30.9711	5.68182	6.77966	28.5714	61.5385	51.1628	0	25	50	62.5	75	100	0	46.6667	42.8571	37.5	50	50	66.6667	50	70	57.1429	100	N/A	N/A	-
P182	685	PFI1720w	PF3D7_0935600	Exon 1 of 2	gametocytogenesis implicated protein (GIG)	P. falciparum 3D7	48.5564	25	32.2034	46.4286	69.2308	53.4884	25	41.6667	100	62.5	75	66.6667	85.7143	73.3333	64.2857	37.5	100	100	66.6667	87.5	90	71.4286	75	0.019299	0.001701	-
P235	908	PF14_0699	PF3D7_1473100	Exon 2 Segment 1	GTPase activator, putative	P. falciparum 3D7	34.3832	17.0455	27.1186	42.8571	41.0256	37.2093	16.6667	58.3333	50	12.5	50	66.6667	28.5714	33.3333	42.8571	37.5	100	75	33.3333	62.5	60	57.1429	100	0.036309	0.054691	-
P166	652	PF14_0407	PF3D7_1442900	Segment 2	guanine nucleotide exchange factor, putative	P. falciparum 3D7	31.2336	5.68182	23.7288	39.2857	48.7179	69.7674	8.33333	25	50	62.5	100	100	14.2857	26.6667	21.4286	25	0	25	33.3333	25	30	57.1429	50	N/A	N/A	-
P66	322	PFE0055c	PF3D7_0501100.1	Exon 3 Segment 1	heat shock protein 40, type II (HSP40)	P. falciparum 3D7	55.9055	34.0909	40.678	60.7143	76.9231	79.0698	33.3333	58.3333	0	87.5	75	66.6667	85.7143	53.3333	78.5714	50	100	75	66.6667	62.5	60	57.1429	100	0.04536	0.00864	-
P230	900	PFE0055c	PF3D7_0501100.2	Exon 4 Segment 1	heat shock protein 40, type II (HSP40)	P. falciparum 3D7	33.3333	9.09091	18.6441	39.2857	58.9744	67.4419	0	25	0	100	50	66.6667	28.5714	26.6667	21.4286	37.5	0	25	66.6667	25	60	57.1429	75	0.019206	-0.008206	-
P165	651	PF08_0054	PF3D7_0818900		heat shock protein 70 (Hsp70)	P. falciparum 3D7	43.0446	25	28.8136	46.4286	30.7692	62.7907	50	58.3333	50	50	75	66.6667	28.5714	73.3333	50	25	50	50	100	62.5	100	71.4286	50	0.023544	0.000456	-
P324	1145	PFI0875w	PF3D7_0917900	Exon 2	heat shock protein 70 (Hsp702)	P. falciparum 3D7	23.622	5.68182	16.9492	25	30.7692	37.2093	8.33333	50	0	37.5	75	33.3333	0	13.3333	14.2857	25	0	25	100	37.5	80	57.1429	25	N/A	N/A	-
P71	329	PF11_0351	PF3D7_1134000	Exon 1 Segment 1	heat shock protein 70 (Hsp703)	P. falciparum 3D7	50.9186	25	35.5932	71.4286	69.2308	67.4419	50	58.3333	50	87.5	100	66.6667	28.5714	53.3333	42.8571	62.5	50	50	100	75	80	71.4286	50	0.030528	-0.006528	-
P30	104	MAL7P1.228	PF3D7_0831700	Exon 2 of 2	heat shock protein 70, putative (HSP70x)	P. falciparum 3D7	29.9213	3.40909	13.5593	35.7143	56.4103	60.4651	8.33333	8.33333	50	50	75	100	0	20	21.4286	75	0	50	66.6667	37.5	60	57.1429	75	N/A	N/A	-
P24	85	PF07_0029	PF3D7_0708400	Exon 2	heat shock protein 90 (HSP90)	P. falciparum 3D7	45.4068	26.1364	33.8983	42.8571	46.1538	55.814	33.3333	16.6667	50	62.5	75	66.6667	57.1429	66.6667	64.2857	75	100	75	66.6667	75	80	71.4286	100	0.04151	0.02849	-
P25	88	PF08_0034	PF3D7_0823300		histone acetyltransferase GCN5 (GCN5)	P. falciparum 3D7	32.5459	2.27273	16.9492	50	71.7949	69.7674	8.33333	25	0	50	75	100	0	26.6667	7.14286	62.5	50	50	33.3333	37.5	20	57.1429	75	N/A	N/A	0.0475
P237	912	PF08_0034	PF3D7_0823300	Exon 1 Segment 2	histone acetyltransferase GCN5 (GCN5)	P. falciparum 3D7	35.4331	15.9091	15.2542	53.5714	46.1538	60.4651	16.6667	8.33333	50	75	75	100	0	26.6667	28.5714	50	100	25	66.6667	75	70	57.1429	75	0.021229	-0.008229	-
P241	916	PFC0180c	PF3D7_0304000	Exon 4 Segment 1	inner membrane complex protein 1a, putative (IMC1a)	P. falciparum 3D7	52.231	27.2727	42.3729	67.8571	69.2308	90.6977	41.6667	41.6667	100	75	75	66.6667	14.2857	26.6667	42.8571	62.5	100	50	100	62.5	50	85.7143	75	0.045444	-0.003444	-
P188	720	PF10_0195	PF3D7_1020200	Exon 3 Segment 1	kinesin, putative	P. falciparum 3D7	33.0709	14.7727	22.0339	32.1429	38.4615	55.814	16.6667	16.6667	100	62.5	75	66.6667	28.5714	26.6667	28.5714	50	0	50	66.6667	75	60	57.1429	50	0.015192	-0.009192	-
P187	713	PFB0100c	PF3D7_0202000	Exon 2 Segment 1	knob associated histidine rich protein (KAHRP)	P. falciparum 3D7	62.2047	31.8182	44.0678	78.5714	89.7436	90.6977	33.3333	50	100	87.5	100	100	42.8571	60	57.1429	87.5	100	75	100	100	80	85.7143	100	0.037856	-0.009856	-
P19	78	PF10_0356	PF3D7_1036400	Exon 2 Segment 2	liver stage antigen 1 (LSA1)	P. falciparum 3D7	25.7218	0	15.2542	28.5714	51.2821	44.186	0	16.6667	0	50	100	100	14.2857	6.66667	7.14286	50	100	75	66.6667	37.5	40	57.1429	100	N/A	N/A	-
P79	360	PF10_0356	PF3D7_1036400	Exon 1	liver stage antigen 1 (LSA1)	P. falciparum 3D7	28.3465	4.54545	15.2542	28.5714	43.5897	46.5116	8.33333	16.6667	50	75	100	33.3333	28.5714	40	14.2857	50	0	50	33.3333	37.5	80	57.1429	75	0.01872	0.01728	-
P257	951	PF10_0356	PF3D7_1036400	Exon 1 of 2	liver stage antigen 1 (LSA1)	P. falciparum 3D7	30.1837	2.27273	25.4237	25	53.8462	53.4884	0	25	0	75	100	100	0	20	7.14286	37.5	100	75	66.6667	50	50	57.1429	100	0.015652	-0.001652	-
P169	659	PFB0915w	PF3D7_0220000	Exon 2 Segment 2	liver stage antigen 3 (LSA3)	P. falciparum 3D7	61.4173	34.0909	52.5424	57.1429	79.4872	79.0698	58.3333	50	50	75	75	100	71.4286	80	71.4286	62.5	100	100	100	87.5	80	85.7143	100	0.037094	-0.003094	-
P254	948	PFB0915w	PF3D7_0220000	Exon 2 Segment 1	liver stage antigen 3 (LSA3)	P. falciparum 3D7	76.378	45.4545	74.5763	96.4286	97.4359	100	75	66.6667	50	100	100	100	42.8571	60	78.5714	100	100	100	100	87.5	80	100	100	0.077307	-0.004307	-
P35	136	PFE0040c	PF3D7_0500800	Exon 2 Segment 2	mature parasite infected erythrocyte surface antigen,erythrocyte membrane protein 2 (MESA)	P. falciparum 3D7	40.1575	20.4545	18.6441	25	61.5385	69.7674	8.33333	33.3333	50	50	100	100	42.8571	53.3333	35.7143	87.5	100	100	33.3333	37.5	60	57.1429	75	N/A	N/A	-
P153	626	PFE0040c	PF3D7_0500800	Exon 2 Segment 1	mature parasite infected erythrocyte surface antigen,erythrocyte membrane protein 2 (MESA)	P. falciparum 3D7	26.5092	4.54545	6.77966	35.7143	48.7179	60.4651	16.6667	8.33333	0	37.5	75	66.6667	0	13.3333	14.2857	62.5	100	50	33.3333	25	40	57.1429	75	N/A	N/A	-
P94	396	PF08_0033	PF3D7_0823500	Exon 1 of 1	membrane skeletal protein IMC1related	P. falciparum 3D7	39.3701	13.6364	23.7288	28.5714	56.4103	69.7674	33.3333	33.3333	100	50	100	100	14.2857	53.3333	28.5714	75	0	50	100	50	70	57.1429	100	N/A	N/A	-
P178	675	PF10_0347	PF3D7_1035600	Exon 1 of 1	merozoite surface protein (H101)	P. falciparum 3D7	22.5722	3.40909	10.1695	25	33.3333	46.5116	0	8.33333	0	50	75	33.3333	28.5714	20	14.2857	12.5	50	50	33.3333	50	70	42.8571	50	N/A	N/A	-
P177	674	PF10_0352	PF3D7_1036000	Exon 1 of 1	merozoite surface protein (MSP11)	P. falciparum 3D7	46.4567	9.09091	35.5932	71.4286	82.0513	81.3953	16.6667	25	100	75	100	100	0	26.6667	35.7143	50	50	50	33.3333	75	90	71.4286	100	0.02372	-0.01572	-
P16	67	PFI1475w	PF3D7_0930300	Segment 1	merozoite surface protein 1 (MSP1)	P. falciparum 3D7	66.6667	27.2727	64.4068	82.1429	89.7436	95.3488	58.3333	66.6667	50	100	100	100	71.4286	66.6667	78.5714	75	100	100	100	62.5	70	71.4286	100	0.062304	-0.003304	0.0446
P251	941	PFI1475w	PF3D7_0930300	Segment 2	merozoite surface protein 1 (MSP1)	P. falciparum 3D7	66.9291	26.1364	72.8814	82.1429	94.8718	100	50	83.3333	50	100	100	100	28.5714	40	57.1429	75	100	100	100	62.5	80	85.7143	100	0.055958	-0.006958	-
P267	974	PFF0995c	PF3D7_0620400	Exon 1 of 1	merozoite surface protein 10 (MSP10)	P. falciparum 3D7	40.1575	12.5	20.339	46.4286	71.7949	65.1163	25	33.3333	50	50	75	66.6667	0	33.3333	57.1429	62.5	100	100	66.6667	62.5	60	42.8571	100	0.018704	-0.011704	-
P15	65	PFB0300c	PF3D7_0206800		merozoite surface protein 2 (MSP2)	P. falciparum 3D7	50.6562	20.4545	38.9831	46.4286	82.0513	95.3488	33.3333	41.6667	0	87.5	75	100	14.2857	40	35.7143	62.5	100	50	100	50	70	71.4286	100	N/A	N/A	-
P18	69	PFB0310c	PF3D7_0207000	Exon 1	merozoite surface protein 4 (MSP4)	P. falciparum 3D7	53.8058	19.3182	40.678	67.8571	94.8718	97.6744	25	25	50	100	100	100	28.5714	20	42.8571	75	100	75	66.6667	50	70	71.4286	100	0.035811	-0.012811	-
P83	374	PFB0310c	PF3D7_0207000	Exon 1 of 2	merozoite surface protein 4 (MSP4)	P. falciparum 3D7	55.9055	17.0455	49.1525	71.4286	94.8718	95.3488	16.6667	33.3333	100	100	100	100	42.8571	33.3333	57.1429	75	100	75	66.6667	50	60	71.4286	100	0.034892	-0.012892	-
P273	987	PFB0310c	PF3D7_0207000	Exon 2 of 2	merozoite surface protein 4 (MSP4)	P. falciparum 3D7	37.7953	25	22.0339	50	58.9744	65.1163	16.6667	16.6667	50	62.5	75	66.6667	28.5714	20	28.5714	37.5	50	50	0	25	50	57.1429	75	0.026824	0.001176	-
P26	90	PFB0305c	PF3D7_0206900.1	Exon 1	merozoite surface protein 5 (MSP5)	P. falciparum 3D7	21.2598	0	5.08475	35.7143	38.4615	46.5116	0	0	0	50	75	66.6667	0	20	21.4286	37.5	0	25	0	37.5	60	42.8571	50	N/A	N/A	-
P172	663	PFB0305c	PF3D7_0206900.1	Exon 1 of 2	merozoite surface protein 5 (MSP5)	P. falciparum 3D7	23.0971	0	3.38983	42.8571	38.4615	46.5116	0	8.33333	50	50	75	66.6667	0	26.6667	21.4286	37.5	0	25	33.3333	37.5	70	57.1429	50	N/A	N/A	-
P78	354	PF13_0197	PF3D7_1335100		merozoite surface protein 7 (MSP7)	P. falciparum 3D7	63.2546	36.3636	44.0678	64.2857	92.3077	95.3488	41.6667	66.6667	50	87.5	100	100	42.8571	73.3333	85.7143	75	100	50	100	50	80	71.4286	100	0.036348	-0.010348	-
P245	924	PFL1385c	PF3D7_1228600	Exon 1 Segment 1	merozoite surface protein 9 (MSP9)	P. falciparum 3D7	37.2703	10.2273	23.7288	57.1429	56.4103	62.7907	25	33.3333	50	62.5	75	66.6667	14.2857	26.6667	28.5714	37.5	50	50	66.6667	62.5	70	71.4286	50	0.017705	-0.012705	-
P31	107	PF10_0281	PF3D7_1028700	Exon 1 of 1	merozoite TRAP like protein (MTRAP)	P. falciparum 3D7	41.9948	17.0455	27.1186	25	46.1538	74.4186	66.6667	66.6667	50	50	75	100	14.2857	53.3333	42.8571	37.5	0	25	100	62.5	100	71.4286	75	N/A	N/A	-
P258	952	MAL13P1.174	PF3D7_1334800	Exon 1 of 1	MSP7 like protein (MSRP2)	P. falciparum 3D7	38.5827	17.0455	42.3729	32.1429	46.1538	60.4651	33.3333	58.3333	50	62.5	75	66.6667	0	33.3333	28.5714	37.5	50	25	66.6667	62.5	40	71.4286	50	0.024446	0.009554	-
P284	1020	PF14_0334	PF3D7_1435300	Exon 1 Segment 4	NAD(P)H dependent glutamate synthase, putative	P. falciparum 3D7	20.4724	5.68182	6.77966	21.4286	33.3333	37.2093	16.6667	8.33333	50	37.5	75	100	14.2857	13.3333	7.14286	12.5	50	0	33.3333	50	70	28.5714	25	N/A	N/A	0.0031
P155	630	PFL0590c	PF3D7_1211900	Exon 1 Segment 1	nonSERCA type Ca2 transporting PATPase (ATP4)	P. falciparum 3D7	36.4829	14.7727	10.1695	46.4286	56.4103	72.093	16.6667	33.3333	50	25	75	100	42.8571	33.3333	14.2857	50	50	50	66.6667	62.5	70	57.1429	100	N/A	N/A	-
P156	632	PF14_0170	PF3D7_1417200	Exon 1 Segment 4	NOT family protein, putative	P. falciparum 3D7	25.4593	7.95455	11.8644	32.1429	41.0256	34.8837	25	8.33333	100	50	75	100	14.2857	20	14.2857	37.5	0	25	33.3333	62.5	70	28.5714	50	0.024254	0.042746	0.0089
P242	921	PF14_0170	PF3D7_1417200	Exon 1 Segment 1	NOT family protein, putative	P. falciparum 3D7	40.1575	26.1364	23.7288	53.5714	48.7179	62.7907	25	33.3333	0	50	75	100	42.8571	33.3333	14.2857	25	50	0	66.6667	75	80	71.4286	100	0.028675	0.002325	-
P248	936	PFL0185c	PF3D7_1203700	Exon 3	nucleosome assembly protein (NAPL)	P. falciparum 3D7	66.1417	55.6818	62.7119	64.2857	66.6667	90.6977	58.3333	75	100	87.5	100	66.6667	57.1429	60	50	50	100	75	66.6667	75	80	71.4286	50	0.1143	0.0357	-
P233	903	PF11_0302	PF3D7_1129100	Exon 1 Segment 1	parasitophorous vacuolar protein 1 (PV1)	P. falciparum 3D7	25.7218	6.81818	8.47458	32.1429	41.0256	55.814	0	25	0	25	75	100	14.2857	20	0	25	50	25	33.3333	50	70	57.1429	75	N/A	N/A	0.0249
P184	688	PF10_0025	PF3D7_1002100	Exon 2 of 2	PF70 protein (PF70)	P. falciparum 3D7	47.769	22.7273	38.9831	32.1429	61.5385	74.4186	25	50	0	50	100	100	57.1429	60	35.7143	50	50	75	100	75	90	85.7143	100	0.015334	-0.013334	-
P256	950	PF11_0014	PF3D7_1100800	Exon 2 of 2	Pfmc2TM Maurer's cleft two transmembrane protein (MC2TM)	P. falciparum 3D7	36.2205	6.81818	27.1186	46.4286	64.1026	74.4186	25	16.6667	50	75	75	100	0	13.3333	28.5714	50	50	25	33.3333	50	50	57.1429	50	N/A	N/A	-
P99	411	PFF1420w	PF3D7_0629300	Exon 1 of 1	phosphatidylcholinesterol acyltransferase precursor, putative (PL)	P. falciparum 3D7	34.9081	13.6364	16.9492	28.5714	38.4615	67.4419	16.6667	25	0	50	100	66.6667	28.5714	53.3333	21.4286	50	50	25	66.6667	75	100	71.4286	50	N/A	N/A	-
P264	965	PF10_0024	PF3D7_1002000	Exon 2 of 2	Plasmodium exported protein (hyp2), unknown function	P. falciparum 3D7	34.9081	5.68182	27.1186	32.1429	46.1538	72.093	16.6667	25	0	37.5	75	100	0	33.3333	35.7143	50	50	50	66.6667	50	80	71.4286	100	N/A	N/A	-
P186	697	PFD1215w	PF3D7_0425400	Exon 2 of 2	Plasmodium exported protein (PHISTa), unknown function	P. falciparum 3D7	48.5564	36.3636	59.322	60.7143	53.8462	62.7907	25	33.3333	50	75	100	33.3333	0	46.6667	57.1429	12.5	50	50	33.3333	50	70	14.2857	50	0.066434	0.051566	-
P266	973	PF14_0746	PF3D7_1477500	Exon 2 of 2	Plasmodium exported protein (PHISTb), unknown function	P. falciparum 3D7	55.1181	36.3636	42.3729	57.1429	66.6667	76.7442	58.3333	33.3333	100	100	100	66.6667	71.4286	60	42.8571	37.5	100	75	66.6667	62.5	90	57.1429	75	0.049126	0.008874	-
P87	382	PFI1770w	PF3D7_0936600	Exon 2 of 2	Plasmodium exported protein (PHISTb), unknown function (GEXP05)	P. falciparum 3D7	43.3071	23.8636	22.0339	35.7143	41.0256	67.4419	50	41.6667	50	50	100	100	71.4286	60	71.4286	62.5	100	25	100	62.5	50	57.1429	100	N/A	N/A	-
P6	39	PF08_0137	PF3D7_0801000	Exon 2 Segment 1	Plasmodium exported protein (PHISTc), unknown function	P. falciparum 3D7	59.0551	20.4545	49.1525	75	84.6154	100	41.6667	58.3333	50	87.5	100	100	28.5714	60	50	75	100	100	66.6667	62.5	70	85.7143	100	0.0375	-0.0125	-
P98	409	PF10_0021	PF3D7_1001700	Exon 2 of 2	Plasmodium exported protein (PHISTc), unknown function	P. falciparum 3D7	36.7454	19.3182	18.6441	39.2857	51.2821	76.7442	41.6667	33.3333	50	62.5	100	66.6667	28.5714	20	35.7143	25	0	0	66.6667	50	50	42.8571	25	N/A	N/A	-
P238	913	PF08_0137	PF3D7_0801000	Exon 2 Segment 2	Plasmodium exported protein (PHISTc), unknown function	P. falciparum 3D7	51.1811	17.0455	35.5932	57.1429	87.1795	93.0233	33.3333	33.3333	50	100	100	100	0	26.6667	50	62.5	100	75	66.6667	75	70	71.4286	100	0.024468	-0.020468	-
P277	996	PFB0900c	PF3D7_0219700	Exon 2 of 2	Plasmodium exported protein (PHISTc), unknown function (GEXP20)	P. falciparum 3D7	20.21	3.40909	5.08475	21.4286	33.3333	39.5349	16.6667	8.33333	50	75	25	100	0	20	14.2857	25	50	0	33.3333	25	40	42.8571	75	N/A	N/A	-
P28	94	PF13_0076	PF3D7_1302000	Exon 2 of 2	Plasmodium exported protein, unknown function	P. falciparum 3D7	58.2677	39.7727	33.8983	50	71.7949	88.3721	58.3333	66.6667	50	75	75	100	57.1429	66.6667	42.8571	87.5	50	100	66.6667	75	80	100	100	0.043746	0.002254	-
P67	323	PFC0085c	PF3D7_0301700	Exon 2 Segment 1	Plasmodium exported protein, unknown function	P. falciparum 3D7	41.7323	15.9091	18.6441	60.7143	74.359	60.4651	16.6667	50	50	62.5	100	66.6667	0	20	57.1429	50	50	25	66.6667	75	90	57.1429	100	0.018819	-0.009819	-
P162	645	PF14_0736	PF3D7_1476600	Exon 2	Plasmodium exported protein, unknown function	P. falciparum 3D7	32.5459	10.2273	18.6441	39.2857	46.1538	58.1395	16.6667	8.33333	50	75	75	66.6667	0	33.3333	28.5714	50	0	25	66.6667	62.5	70	71.4286	50	N/A	N/A	-
P170	661	PFB0910w	PF3D7_0219900	Exon 2 of 2	Plasmodium exported protein, unknown function	P. falciparum 3D7	41.4698	20.4545	23.7288	42.8571	53.8462	62.7907	16.6667	25	50	62.5	25	33.3333	71.4286	60	50	50	100	50	66.6667	75	70	71.4286	100	0.02561	0.00039	-
P173	664	MAL7P1.173	PF3D7_0731200	Exon 2 of 2	Plasmodium exported protein, unknown function	P. falciparum 3D7	32.5459	7.95455	25.4237	32.1429	43.5897	72.093	16.6667	25	50	25	75	66.6667	0	53.3333	21.4286	25	50	50	66.6667	37.5	50	42.8571	75	N/A	N/A	-
P176	671	MAL8P1.206	PF3D7_0831400	Exon 2 of 2	Plasmodium exported protein, unknown function	P. falciparum 3D7	39.1076	27.2727	25.4237	28.5714	43.5897	55.814	16.6667	41.6667	50	37.5	75	100	28.5714	60	28.5714	37.5	50	25	100	75	70	71.4286	75	0.019632	0.004368	-
P27	92	PFD0115c	PF3D7_0402400	Exon 2 of 2	Plasmodium exported protein, unknown function (GEXP18)	P. falciparum 3D7	40.1575	7.95455	23.7288	32.1429	76.9231	76.7442	25	41.6667	0	87.5	100	100	0	26.6667	21.4286	62.5	50	50	66.6667	62.5	80	57.1429	100	N/A	N/A	-
P13	59	PFD0265w	PF3D7_0405400	Exon 2 Segment 1	premRNA processing splicing factor 8, putative (PRPF8)	P. falciparum 3D7	36.4829	6.81818	16.9492	60.7143	58.9744	79.0698	8.33333	16.6667	0	87.5	75	100	0	26.6667	21.4286	62.5	50	50	66.6667	50	60	42.8571	75	N/A	N/A	-
P96	402	PF10_0350	PF3D7_1035800	Exon 1 of 1	probable protein, unknown function	P. falciparum 3D7	29.6588	6.81818	10.1695	28.5714	38.4615	51.1628	25	25	100	62.5	75	100	0	40	28.5714	62.5	100	50	33.3333	62.5	50	57.1429	75	N/A	N/A	-
P183	686	PF10_0342	PF3D7_1035100	Exon 1 of 1	probable protein, unknown function	P. falciparum 3D7	38.5827	9.09091	20.339	46.4286	58.9744	81.3953	0	25	0	75	100	100	14.2857	46.6667	21.4286	37.5	100	50	33.3333	62.5	70	71.4286	100	N/A	N/A	-
P263	961	PF14_0735	PF3D7_1476500	Exon 2 of 2	probable protein, unknown function	P. falciparum 3D7	25.1969	4.54545	8.47458	25	28.2051	55.814	16.6667	16.6667	0	50	75	100	0	13.3333	28.5714	25	50	50	66.6667	50	70	57.1429	75	N/A	N/A	-
P268	975	PF10_0351	PF3D7_1035900	Exon 1 of 1	probable protein, unknown function	P. falciparum 3D7	37.7953	9.09091	25.4237	35.7143	48.7179	65.1163	25	16.6667	50	50	100	66.6667	28.5714	60	42.8571	37.5	100	25	66.6667	62.5	90	71.4286	100	0.01798	-0.00798	-
P34	135	PF10_0115	PF3D7_1011800	Exon 1 Segment 2	QF122 antigen	P. falciparum 3D7	48.8189	13.6364	25.4237	50	76.9231	90.6977	16.6667	25	0	87.5	100	100	57.1429	53.3333	57.1429	75	100	100	66.6667	62.5	80	85.7143	100	N/A	N/A	-
P5	38	MAL13P1.176	PF3D7_1335300	Exon 1 Segment 2	reticulocyte binding protein 2 homologue b (RH2b)	P. falciparum 3D7	41.2073	6.81818	18.6441	50	71.7949	90.6977	16.6667	16.6667	0	62.5	75	100	14.2857	40	28.5714	62.5	100	75	66.6667	62.5	70	71.4286	100	N/A	N/A	-
P70	327	MAL13P1.176	PF3D7_1335300	Exon 1 Segment 1	reticulocyte binding protein 2 homologue b (RH2b)	P. falciparum 3D7	38.5827	11.3636	22.0339	53.5714	64.1026	76.7442	16.6667	16.6667	0	62.5	100	100	0	33.3333	28.5714	62.5	50	50	33.3333	50	60	57.1429	75	N/A	N/A	-
P189	722	PFL2520w	PF3D7_1252400	Exon 4 Segment 2	reticulocyte binding protein homologue 3, pseudogene (RH3)	P. falciparum 3D7	48.0315	31.8182	33.8983	42.8571	66.6667	67.4419	25	58.3333	50	75	100	66.6667	14.2857	53.3333	28.5714	50	50	75	100	62.5	80	85.7143	50	0.023584	-0.001584	-
P168	658	PF14_0495	PF3D7_1452000	Segment 1	rhoptry neck protein 2 (RON2)	P. falciparum 3D7	48.8189	21.5909	30.5085	60.7143	74.359	95.3488	33.3333	16.6667	50	100	100	100	0	20	35.7143	62.5	100	75	100	50	80	57.1429	75	N/A	N/A	0.0075
P154	627	PFL2505c	PF3D7_1252100	Exon 8 Segment 2	rhoptry neck protein 3 (RON3)	P. falciparum 3D7	27.5591	9.09091	11.8644	32.1429	41.0256	60.4651	8.33333	8.33333	50	37.5	75	100	0	13.3333	21.4286	37.5	50	25	66.6667	37.5	60	42.8571	75	N/A	N/A	-
P12	51	PF14_0102	PF3D7_1410400	Exon 1 Segment 1	rhoptryassociated protein 1 (RAP1)	P. falciparum 3D7	33.0709	6.81818	23.7288	39.2857	48.7179	72.093	8.33333	16.6667	0	75	75	66.6667	0	26.6667	14.2857	37.5	50	50	66.6667	50	60	57.1429	75	N/A	N/A	-
P3	35	PFI0010c	PF3D7_0900200	Exon 2 Segment 1	rifin (RIF)	P. falciparum 3D7	50.1312	23.8636	35.5932	39.2857	71.7949	86.0465	50	33.3333	50	75	100	100	71.4286	40	42.8571	75	100	75	66.6667	50	70	57.1429	100	0.031225	-0.006225	-
P7	40	PFI1735c	PF3D7_0935900	Exon 2 Segment 1	ring exported protein 1 (REX1)	P. falciparum 3D7	46.4567	19.3182	33.8983	60.7143	76.9231	86.0465	16.6667	33.3333	0	75	75	100	0	33.3333	42.8571	62.5	50	25	66.6667	50	60	57.1429	100	0.023256	-0.015256	0.0392
P82	367	PF11_0509	PF3D7_1149200	Exon 2 Segment 1	ring infected erythrocyte surface antigen	P. falciparum 3D7	32.021	4.54545	25.4237	35.7143	43.5897	58.1395	16.6667	41.6667	0	50	75	66.6667	14.2857	26.6667	21.4286	37.5	0	75	100	37.5	70	71.4286	75	N/A	N/A	-
P143	567	PF11_0509	PF3D7_1149200	Exon 2 Segment 2	ring infected erythrocyte surface antigen	P. falciparum 3D7	39.895	18.1818	25.4237	32.1429	69.2308	62.7907	25	41.6667	0	62.5	100	66.6667	14.2857	53.3333	35.7143	37.5	100	75	66.6667	37.5	60	57.1429	50	N/A	N/A	-
P4	37	PFA0110w	PF3D7_0102200	Exon 2 Segment 2	ring infected erythrocyte surface antigen (RESA)	P. falciparum 3D7	48.0315	20.4545	33.8983	42.8571	74.359	76.7442	50	58.3333	0	75	75	100	28.5714	46.6667	21.4286	50	100	100	100	50	70	85.7143	100	N/A	N/A	0.0025
P278	998	PF11_0512	PF3D7_1149500	Exon 3 of 4	ring infected erythrocyte surface antigen 2, pseudogene (RESA2)	P. falciparum 3D7	24.9344	9.09091	16.9492	14.2857	35.8974	39.5349	25	8.33333	50	37.5	50	0	28.5714	26.6667	28.5714	37.5	50	25	66.6667	50	50	57.1429	50	N/A	N/A	-
P147	577	PF14_0096	PF3D7_1409800	Exon 1 Segment 1	RNA binding protein Bruno, putative (HoBo)	P. falciparum 3D7	33.8583	10.2273	23.7288	57.1429	46.1538	41.8605	8.33333	25	50	25	100	66.6667	14.2857	46.6667	42.8571	37.5	100	50	33.3333	62.5	70	57.1429	75	0.019967	0.021033	-
P164	648	PF10_0214	PF3D7_1022000	Exon 2	RNA binding protein, putative	P. falciparum 3D7	32.021	17.0455	15.2542	32.1429	43.5897	41.8605	0	33.3333	50	62.5	75	100	42.8571	13.3333	14.2857	50	50	50	100	62.5	80	71.4286	75	0.022489	0.020511	0.0161
P275	989	PFB0350c	PF3D7_0207800	Exon 2 of 4	serine repeat antigen 3 (SERA3)	P. falciparum 3D7	44.0945	30.6818	20.339	35.7143	61.5385	76.7442	33.3333	25	50	37.5	50	100	57.1429	40	50	62.5	50	50	100	62.5	60	57.1429	75	N/A	N/A	-
P271	982	PFB0345c	PF3D7_0207700	Exon 2 of 4	serine repeat antigen 4 (SERA4)	P. falciparum 3D7	22.5722	2.27273	10.1695	32.1429	25.641	51.1628	0	8.33333	50	25	75	66.6667	14.2857	13.3333	21.4286	25	0	25	66.6667	62.5	60	57.1429	50	N/A	N/A	-
P231	901	PFB0340c	PF3D7_0207600	Exon 2 Segment 1	serine repeat antigen 5 (SERA5)	P. falciparum 3D7	34.3832	9.09091	16.9492	42.8571	48.7179	72.093	8.33333	8.33333	50	100	75	100	14.2857	33.3333	28.5714	12.5	50	25	66.6667	50	80	42.8571	100	N/A	N/A	-
P160	642	PFD0310w	PF3D7_0406200		sexual stagespecific protein precursor (Pfs16)	P. falciparum 3D7	52.231	15.9091	33.8983	67.8571	89.7436	93.0233	33.3333	33.3333	100	87.5	75	100	0	33.3333	42.8571	87.5	100	100	66.6667	62.5	80	71.4286	100	0.02856	-0.01456	-
P269	976	PF07_0006	PF3D7_0702300	Exon 2 of 2	sporozoite threonine and asparaginerich protein (STARP)	P. falciparum 3D7	31.7585	5.68182	15.2542	39.2857	61.5385	62.7907	8.33333	8.33333	0	62.5	75	100	0	20	21.4286	50	100	50	33.3333	37.5	60	57.1429	100	N/A	N/A	-
P148	612	PFL2610w	PF3D7_1254100	Exon 2 Segment 1	stevor (stevor)	P. falciparum 3D7	38.5827	17.0455	25.4237	42.8571	58.9744	69.7674	8.33333	16.6667	50	75	75	66.6667	14.2857	26.6667	35.7143	50	100	75	66.6667	50	60	57.1429	50	0.023226	-0.002226	-
P8	42	PFI0370c	PF3D7_0907700	Exon 1 Segment 1	subunit of proteaseome activator complex, putative	P. falciparum 3D7	42.2572	22.7273	32.2034	35.7143	53.8462	46.5116	16.6667	8.33333	100	62.5	75	66.6667	71.4286	73.3333	57.1429	50	50	100	66.6667	62.5	70	85.7143	75	0.047676	0.039324	-
P285	1023	PF14_0201	PF3D7_1420700	Exon 2	surface protein, Pf113 (Pf113)	P. falciparum 3D7	33.3333	17.0455	11.8644	42.8571	46.1538	69.7674	25	25	0	37.5	75	100	0	20	14.2857	37.5	100	25	33.3333	50	90	42.8571	50	N/A	N/A	-
P280	1004	PFE0305w	PF3D7_0506200	Exon 1 of 1	transcription initiation factor TFiid, TATAbinding protein (TBP)	P. falciparum 3D7	44.6194	26.1364	25.4237	57.1429	53.8462	58.1395	25	33.3333	50	50	75	66.6667	57.1429	73.3333	35.7143	37.5	50	75	66.6667	87.5	90	71.4286	75	0.022325	-0.003325	-
P91	389	PF08_0123	PF3D7_0804600	Exon 1 of 1	U2 snRNA/tRNA pseudouridine synthase, putative	P. falciparum 3D7	38.3202	12.5	20.339	25	56.4103	60.4651	8.33333	16.6667	50	62.5	100	66.6667	28.5714	73.3333	57.1429	62.5	100	75	66.6667	75	50	71.4286	100	N/A	N/A	-
P232	902	PF14_0456	PF3D7_1448000	Exon 2 Segment 2	U3 snoRNAassociated small subunit rRNA processing protein, putative	P. falciparum 3D7	30.9711	12.5	15.2542	50	38.4615	48.8372	16.6667	33.3333	50	50	75	66.6667	0	26.6667	21.4286	25	100	50	33.3333	75	70	28.5714	75	0.019025	0.005975	-
P265	969	PF13_0313	PF3D7_1358500	Exon 1 of 1	zinc finger protein, putative	P. falciparum 3D7	47.2441	19.3182	35.5932	46.4286	61.5385	81.3953	25	41.6667	50	75	100	100	14.2857	46.6667	50	62.5	50	50	66.6667	87.5	60	85.7143	100	0.032224	0.005776	-
P286	1024	PVX_121980	PVX_121980	Exon 2 of 3	40S ribosomal protein S7, putative	P. vivax SaI1	42.7822	28.4091	30.5085	39.2857	41.0256	58.1395	33.3333	33.3333	50	25	0	0	57.1429	66.6667	64.2857	50	100	50	66.6667	87.5	80	85.7143	75	0.034925	0.020075	-
P115	473	PVX_099315	PVX_099315	Exon 2 of 2	78 kDa glucoseregulated protein precursor (GRP 78), putative	P. vivax SaI1	35.4331	10.2273	22.0339	35.7143	51.2821	46.5116	33.3333	58.3333	0	75	75	100	28.5714	33.3333	21.4286	37.5	0	0	100	87.5	90	71.4286	75	N/A	N/A	-
P220	829	PVX_083135	PVX_083135	Exon 1 of 3	aspartate carbamoyltransferase, putative	P. vivax SaI1	47.2441	25	37.2881	50	61.5385	65.1163	33.3333	33.3333	50	62.5	25	100	57.1429	66.6667	35.7143	62.5	100	50	66.6667	75	80	71.4286	75	0.03619	0.01081	-
P207	766	PVX_087090	PVX_087090	Exon 1 of 1	aspartyl aminopeptidase, putative	P. vivax SaI1	61.6798	60.2273	47.4576	46.4286	64.1026	67.4419	33.3333	41.6667	100	75	75	100	57.1429	80	71.4286	62.5	100	100	100	75	90	71.4286	100	N/A	N/A	-
P105	447	PVX_085220	PVX_085220		basic transcription factor 3b, putative	P. vivax SaI1	44.357	18.1818	27.1186	39.2857	64.1026	65.1163	25	58.3333	50	75	75	100	28.5714	60	35.7143	75	0	75	100	62.5	90	85.7143	50	N/A	N/A	-
P116	476	PVX_123350	PVX_123350	Exon 1 of 1 Segment 1	bromodomain protein, putative	P. vivax SaI1	44.6194	25	30.5085	35.7143	51.2821	65.1163	8.33333	41.6667	100	50	100	100	57.1429	66.6667	57.1429	62.5	100	75	66.6667	75	70	42.8571	75	0.023274	0.003726	-
P139	559	PVX_122970	PVX_122970	Exon 1 of 3	calcium/calmodulindependent protein kinase, putative	P. vivax SaI1	33.5958	5.68182	16.9492	50	38.4615	69.7674	25	16.6667	0	62.5	75	100	28.5714	40	28.5714	12.5	50	75	66.6667	50	70	71.4286	75	N/A	N/A	-
P110	458	PVX_000555	PVX_000555	Exon 2 of 2	calciumdependent protein kinase 4, putative	P. vivax SaI1	65.6168	57.9545	59.322	57.1429	61.5385	69.7674	50	58.3333	100	62.5	50	33.3333	85.7143	86.6667	92.8571	62.5	100	75	100	100	80	85.7143	100	N/A	N/A	-
P217	823	PVX_123855	PVX_123855	Exon 2 of 2	Chromatin assembly protein (ASF1), putative	P. vivax SaI1	49.0814	29.5455	38.9831	25	61.5385	62.7907	16.6667	58.3333	100	87.5	50	100	28.5714	73.3333	50	62.5	50	75	66.6667	62.5	100	100	100	N/A	N/A	-
P316	1127	PVX_119355	PVX_119355	Exon 1 of 1	circumsporozoite (CS) protein	P. vivax SaI1	46.1942	20.4545	30.5085	50	66.6667	86.0465	33.3333	50	0	50	100	100	14.2857	40	42.8571	37.5	50	50	66.6667	50	80	71.4286	100	0.020937	-0.013937	-
P205	764	PVX_100755	PVX_100755		clusteredasparaginerich protein, putative	P. vivax SaI1	40.6824	15.9091	28.8136	50	48.7179	48.8372	16.6667	41.6667	50	62.5	50	33.3333	57.1429	53.3333	71.4286	50	50	50	100	75	70	85.7143	75	0.02512	0.00688	-
P124	502	PVX_090090	PVX_090090	Exon 1 of 1 Segment 2	CWtype zinc finger domaincontaining protein	P. vivax SaI1	43.3071	26.1364	32.2034	39.2857	46.1538	51.1628	33.3333	41.6667	50	50	50	66.6667	85.7143	66.6667	64.2857	75	100	50	66.6667	37.5	70	71.4286	50	0.020076	0.007924	-
P54	244	PVX_113245	PVX_113245	Exon 2 of 2	cyclindependent protein kinase, predicted	P. vivax SaI1	40.4199	25	25.4237	14.2857	46.1538	53.4884	50	75	0	75	100	100	57.1429	53.3333	42.8571	37.5	50	25	66.6667	37.5	60	100	75	0.013872	-0.005872	-
P322	1141	PVX_095115	PVX_095115	Exon 1 of 3	D123 (regulator of eIF2), putative	P. vivax SaI1	37.0079	12.5	18.6441	46.4286	51.2821	81.3953	16.6667	41.6667	0	50	100	100	0	33.3333	14.2857	37.5	50	50	33.3333	37.5	60	85.7143	100	N/A	N/A	-
P117	477	PVX_086025	PVX_086025	Exon 1 of 1 Segment 2	DNA repair helicase, putative	P. vivax SaI1	48.8189	29.5455	30.5085	42.8571	61.5385	74.4186	33.3333	58.3333	50	87.5	100	100	28.5714	60	50	50	100	75	66.6667	62.5	70	57.1429	75	0.02289	-0.00789	-
P109	457	PVX_094805	PVX_094805	Exon 1 of 1	DNA repair protein RAD23, putative	P. vivax SaI1	37.5328	11.3636	18.6441	39.2857	46.1538	76.7442	16.6667	41.6667	0	50	100	66.6667	42.8571	46.6667	28.5714	37.5	50	100	66.6667	37.5	70	71.4286	100	N/A	N/A	-
P307	1089	PVX_098025	PVX_098025	Exon 1 of 3 Segment 2	DNAdirected RNA polymerase I 190 kDa polypeptide, putative	P. vivax SaI1	66.4042	64.7727	57.6271	64.2857	76.9231	72.093	50	58.3333	100	75	100	66.6667	85.7143	73.3333	71.4286	37.5	100	25	100	87.5	70	42.8571	75	N/A	N/A	-
P126	505	PVX_091760	PVX_091760	Exon 1 of 2 Segment 1	dynein heavy chain, putative	P. vivax SaI1	31.4961	17.0455	13.5593	17.8571	41.0256	55.814	33.3333	25	0	50	50	33.3333	42.8571	40	42.8571	37.5	50	25	66.6667	50	60	42.8571	75	N/A	N/A	-
P40	157	PVX_003565	PVX_003565	Exon 1 of 1	early transcribed membrane protein (ETRAMP)	P. vivax SaI1	30.7087	17.0455	16.9492	28.5714	33.3333	44.186	50	41.6667	0	62.5	75	100	0	13.3333	21.4286	37.5	0	0	100	50	90	71.4286	25	0	0	0.0247
P120	486	PVX_111065	PVX_111065	Exon 1 of 1	early transcribed membrane protein (ETRAMP)	P. vivax SaI1	32.021	10.2273	16.9492	14.2857	51.2821	58.1395	16.6667	33.3333	50	75	75	100	28.5714	26.6667	14.2857	50	0	25	100	62.5	80	57.1429	50	N/A	N/A	-
P215	820	PVX_090230	PVX_090230	Exon 1 of 2	early transcribed membrane protein (ETRAMP)	P. vivax SaI1	33.8583	9.09091	27.1186	17.8571	33.3333	62.7907	41.6667	41.6667	0	75	100	100	0	26.6667	21.4286	50	50	25	100	62.5	90	57.1429	75	N/A	N/A	-
P212	788	PVX_123745	PVX_123745	Exon 1 of 1	endoplasmin precursor, putative	P. vivax SaI1	43.0446	19.3182	27.1186	39.2857	48.7179	67.4419	25	33.3333	50	62.5	100	66.6667	42.8571	66.6667	57.1429	50	50	75	100	75	60	71.4286	100	N/A	N/A	-
P112	465	PVX_095015	PVX_095015	Exon 2 of 2	enolase, putative	P. vivax SaI1	49.0814	31.8182	42.3729	46.4286	48.7179	55.814	33.3333	41.6667	100	37.5	25	100	57.1429	80	71.4286	50	100	75	66.6667	75	70	85.7143	100	0.034182	0.019818	-
P299	1054	PVX_094590	PVX_094590		eukaryotic translation initiation factor 3 subunit 7, putative	P. vivax SaI1	46.7192	38.6364	40.678	46.4286	48.7179	60.4651	33.3333	50	100	50	50	66.6667	42.8571	26.6667	28.5714	50	100	25	100	75	80	42.8571	100	0.056088	0.025912	-
P311	1111	PVX_116915	PVX_116915	Exon 3 of 3	exported protein 2	P. vivax SaI1	27.0341	7.95455	15.2542	21.4286	33.3333	48.8372	25	33.3333	0	50	100	66.6667	14.2857	20	28.5714	25	0	0	100	50	80	42.8571	50	N/A	N/A	-
P47	201	PVX_119445	PVX_119445	Exon 1 of 1	FADdependent glycerol3phosphate dehydrogenase, putative	P. vivax SaI1	31.7585	5.68182	16.9492	39.2857	33.3333	69.7674	33.3333	50	0	62.5	100	66.6667	0	33.3333	21.4286	25	50	75	66.6667	50	40	57.1429	75	N/A	N/A	-
P292	1032	PVX_101125	PVX_101125	Exon 1 of 1	GTPase activating protein for Arf containing protein	P. vivax SaI1	25.4593	4.54545	10.1695	25	41.0256	51.1628	25	33.3333	0	37.5	50	66.6667	0	6.66667	14.2857	37.5	0	25	66.6667	50	70	57.1429	100	N/A	N/A	-
P46	194	PVX_092310	PVX_092310	Exon 2 of 2	heat shock protein hsp70 homologue, putative	P. vivax SaI1	42.7822	18.1818	35.5932	42.8571	51.2821	41.8605	33.3333	58.3333	100	75	100	33.3333	71.4286	46.6667	57.1429	75	50	25	100	75	90	42.8571	75	0.035685	0.025315	-
P204	763	PVX_079865	PVX_079865	Exon 2 of 2	hsp70 interacting protein, putative	P. vivax SaI1	48.8189	31.8182	37.2881	28.5714	61.5385	51.1628	41.6667	16.6667	100	75	50	100	28.5714	86.6667	78.5714	50	50	100	66.6667	75	90	85.7143	100	0.040736	0.035264	-
P56	248	PVX_090215	PVX_090215	Exon 1 of 2	hypothetical membrane protein, conserved	P. vivax SaI1	56.6929	59.0909	32.2034	46.4286	53.8462	60.4651	75	75	50	75	100	100	71.4286	46.6667	64.2857	50	100	75	66.6667	50	70	85.7143	100	N/A	N/A	-
P313	1117	PVX_090215	PVX_090215	Exon 2 of 2	hypothetical membrane protein, conserved	P. vivax SaI1	50.9186	28.4091	42.3729	57.1429	58.9744	69.7674	50	33.3333	50	75	100	33.3333	85.7143	46.6667	50	37.5	100	25	100	87.5	80	71.4286	100	0.041258	0.007742	-
P64	275	PVX_095185	PVX_095185		hypothetical protein	P. vivax SaI1	34.3832	12.5	35.5932	28.5714	38.4615	65.1163	33.3333	66.6667	0	37.5	75	100	14.2857	20	28.5714	25	50	25	33.3333	50	30	57.1429	75	0.019665	0.003335	-
P123	499	PVX_118355	PVX_118355	Exon 2 of 2 Segment 3	hypothetical protein	P. vivax SaI1	44.8819	28.4091	27.1186	39.2857	48.7179	58.1395	33.3333	50	50	25	100	100	71.4286	73.3333	64.2857	75	100	75	100	37.5	60	42.8571	100	0.020472	0.003528	-
P135	541	PVX_096050	PVX_096050	Exon 2 of 2	hypothetical protein	P. vivax SaI1	48.294	27.2727	30.5085	42.8571	51.2821	62.7907	66.6667	50	0	37.5	50	66.6667	57.1429	86.6667	71.4286	62.5	100	50	66.6667	62.5	90	100	75	0.026303	0.002697	-
P136	545	PVX_091935	PVX_091935	Exon 2 of 3	hypothetical protein	P. vivax SaI1	30.4462	15.9091	11.8644	7.14286	33.3333	53.4884	25	0	0	25	75	66.6667	14.2857	40	57.1429	62.5	50	25	66.6667	62.5	100	71.4286	75	N/A	N/A	-
P140	560	PVX_081830	PVX_081830	Exon 2 of 2	hypothetical protein	P. vivax SaI1	34.9081	9.09091	27.1186	39.2857	35.8974	60.4651	25	41.6667	0	75	0	66.6667	28.5714	40	28.5714	25	50	75	33.3333	62.5	100	71.4286	75	N/A	N/A	-
P221	830	PVX_094830	PVX_094830	Exon 1 of 2	hypothetical protein	P. vivax SaI1	29.6588	5.68182	18.6441	28.5714	43.5897	53.4884	8.33333	25	0	25	75	100	0	53.3333	28.5714	37.5	0	0	66.6667	62.5	70	71.4286	75	N/A	N/A	0.0155
P315	1124	PVX_001770	PVX_001770	Exon 1 of 1	hypothetical protein	P. vivax SaI1	44.6194	45.4545	32.2034	42.8571	61.5385	44.186	25	33.3333	50	87.5	50	33.3333	57.1429	53.3333	42.8571	25	100	25	66.6667	50	30	42.8571	75	N/A	N/A	-
P38	151	PVX_079785	PVX_079785	Exon 11 of 11	hypothetical protein, conserved	P. vivax SaI1	45.6693	18.1818	22.0339	42.8571	69.2308	79.0698	8.33333	33.3333	50	75	75	100	57.1429	60	64.2857	62.5	50	100	33.3333	62.5	80	57.1429	100	N/A	N/A	-
P41	166	PVX_084985	PVX_084985	Exon 1 of 1	hypothetical protein, conserved	P. vivax SaI1	37.5328	18.1818	15.2542	35.7143	41.0256	55.814	33.3333	50	0	50	100	66.6667	28.5714	46.6667	50	62.5	100	75	66.6667	62.5	50	85.7143	100	N/A	N/A	-
P43	175	PVX_095185	PVX_095185	Exon 1 of 2	hypothetical protein, conserved	P. vivax SaI1	28.6089	5.68182	22.0339	25	38.4615	60.4651	8.33333	50	0	50	50	100	14.2857	20	21.4286	25	50	25	33.3333	62.5	20	71.4286	75	N/A	N/A	-
P44	178	PVX_114995	PVX_114995	Exon 5 of 5	hypothetical protein, conserved	P. vivax SaI1	37.5328	14.7727	23.7288	28.5714	43.5897	55.814	25	25	50	62.5	100	100	57.1429	60	35.7143	62.5	50	75	66.6667	37.5	80	57.1429	100	0.017974	0.004026	-
P45	193	PVX_094885	PVX_094885	Exon 1 of 1	hypothetical protein, conserved	P. vivax SaI1	56.168	32.9545	35.5932	50	53.8462	90.6977	66.6667	75	0	100	100	100	71.4286	66.6667	50	62.5	100	75	100	62.5	80	85.7143	100	0.021848	-0.013848	-
P49	226	PVX_117340	PVX_117340	Exon 1 of 1 Segment 1	hypothetical protein, conserved	P. vivax SaI1	35.1706	17.0455	16.9492	35.7143	41.0256	60.4651	33.3333	33.3333	0	75	100	66.6667	14.2857	26.6667	28.5714	50	50	50	66.6667	37.5	80	57.1429	100	0.016356	-0.004356	-
P50	232	PVX_088965	PVX_088965	Exon 1 of 1 Segment 1	hypothetical protein, conserved	P. vivax SaI1	46.4567	37.5	33.8983	25	48.7179	44.186	50	58.3333	0	75	100	66.6667	42.8571	53.3333	64.2857	75	100	25	66.6667	87.5	80	71.4286	75	N/A	N/A	-
P51	236	PVX_086015	PVX_086015	Exon 1 of 2 Segment 5	hypothetical protein, conserved	P. vivax SaI1	34.3832	17.0455	25.4237	25	35.8974	69.7674	41.6667	41.6667	0	25	75	100	14.2857	6.66667	21.4286	37.5	0	75	66.6667	50	70	71.4286	75	N/A	N/A	-
P52	238	PVX_087865	PVX_087865	Exon 1 of 1 Segment 2	hypothetical protein, conserved	P. vivax SaI1	35.1706	9.09091	16.9492	46.4286	53.8462	79.0698	0	33.3333	0	62.5	100	100	0	20	28.5714	25	100	50	33.3333	62.5	60	42.8571	100	N/A	N/A	-
P53	240	PVX_081365	PVX_081365	Exon 1 of 1 Segment 2	hypothetical protein, conserved	P. vivax SaI1	37.7953	11.3636	22.0339	60.7143	38.4615	62.7907	33.3333	33.3333	0	37.5	25	33.3333	42.8571	53.3333	57.1429	37.5	50	75	100	50	70	71.4286	100	0.023976	0.003024	-
P57	249	PVX_080695	PVX_080695	Exon 1 of 1	hypothetical protein, conserved	P. vivax SaI1	57.7428	48.8636	35.5932	50	51.2821	67.4419	91.6667	58.3333	100	37.5	100	100	71.4286	66.6667	78.5714	62.5	100	100	66.6667	75	80	85.7143	100	0.046892	0.029108	-
P58	253	PVX_089695	PVX_089695	Exon 1 of 1	hypothetical protein, conserved	P. vivax SaI1	28.084	11.3636	8.47458	21.4286	51.2821	41.8605	16.6667	16.6667	50	37.5	25	66.6667	14.2857	33.3333	28.5714	50	0	25	100	62.5	60	57.1429	100	N/A	N/A	-
P59	258	PVX_089075	PVX_089075	Exon 1 of 1	hypothetical protein, conserved	P. vivax SaI1	52.7559	39.7727	49.1525	35.7143	53.8462	67.4419	66.6667	58.3333	100	75	100	100	14.2857	46.6667	50	62.5	100	50	100	75	60	57.1429	100	0.083578	0.047422	-
P65	282	PVX_000645	PVX_000645	Exon 1 of 1	hypothetical protein, conserved	P. vivax SaI1	45.6693	40.9091	37.2881	32.1429	48.7179	48.8372	75	58.3333	50	25	25	100	57.1429	40	57.1429	25	50	50	66.6667	75	60	71.4286	50	0.068697	0.084303	-
P114	467	PVX_117270	PVX_117270	Exon 1 of 14	hypothetical protein, conserved	P. vivax SaI1	50.1312	25	32.2034	53.5714	74.359	79.0698	16.6667	41.6667	50	87.5	75	66.6667	28.5714	66.6667	50	87.5	100	75	100	62.5	60	42.8571	100	0.02388	-0.00888	-
P118	480	PVX_117145	PVX_117145	Exon 1 of 1 Segment 2	hypothetical protein, conserved	P. vivax SaI1	41.2073	21.5909	22.0339	35.7143	53.8462	67.4419	25	50	0	62.5	100	66.6667	42.8571	60	42.8571	50	50	75	66.6667	62.5	40	57.1429	100	N/A	N/A	-
P119	481	PVX_096225	PVX_096225		hypothetical protein, conserved	P. vivax SaI1	42.5197	32.9545	23.7288	25	53.8462	53.4884	25	41.6667	50	37.5	25	66.6667	42.8571	60	71.4286	62.5	100	100	66.6667	62.5	60	57.1429	75	N/A	N/A	-
P121	489	PVX_100845	PVX_100845	Exon 1 of 1	hypothetical protein, conserved	P. vivax SaI1	31.7585	5.68182	22.0339	21.4286	51.2821	67.4419	0	58.3333	0	37.5	50	66.6667	14.2857	40	35.7143	50	50	0	33.3333	37.5	70	57.1429	50	N/A	N/A	-
P127	506	PVX_111520	PVX_111520	Exon 1 of 1 Segment 1	hypothetical protein, conserved	P. vivax SaI1	59.8425	43.1818	50.8475	53.5714	71.7949	72.093	58.3333	58.3333	100	62.5	25	66.6667	71.4286	73.3333	71.4286	50	100	100	100	87.5	80	71.4286	75	0.067373	0.021627	-
P128	508	PVX_123655	PVX_123655	Exon 1 of 3 Segment 1	hypothetical protein, conserved	P. vivax SaI1	40.6824	19.3182	23.7288	39.2857	64.1026	67.4419	8.33333	41.6667	100	75	75	100	14.2857	40	28.5714	62.5	100	75	66.6667	37.5	70	28.5714	100	0.021006	-0.003006	-
P129	516	PVX_083040	PVX_083040	Exon 2 of 2 Segment 1	hypothetical protein, conserved	P. vivax SaI1	39.6325	19.3182	35.5932	35.7143	35.8974	51.1628	25	41.6667	0	62.5	25	100	42.8571	60	71.4286	25	100	75	66.6667	50	60	85.7143	75	0.039044	0.046956	-
P130	522	PVX_084725	PVX_084725	Exon 1 of 1 Segment 3	hypothetical protein, conserved	P. vivax SaI1	48.0315	29.5455	32.2034	46.4286	53.8462	67.4419	25	50	50	50	100	66.6667	57.1429	66.6667	71.4286	50	100	75	66.6667	87.5	70	42.8571	75	0.021504	-0.005504	-
P133	537	PVX_121930	PVX_121930	Exon 2 of 2	hypothetical protein, conserved	P. vivax SaI1	45.6693	22.7273	30.5085	46.4286	46.1538	65.1163	25	58.3333	50	50	100	100	57.1429	60	57.1429	50	100	75	66.6667	87.5	70	85.7143	75	0.016226	-0.009226	-
P134	538	PVX_088855	PVX_088855	Exon 2 of 2	hypothetical protein, conserved	P. vivax SaI1	19.9475	11.3636	13.5593	17.8571	25.641	23.2558	8.33333	25	0	25	75	33.3333	14.2857	40	21.4286	25	50	0	33.3333	37.5	10	28.5714	75	0.00738	-0.00338	-
P142	565	PVX_086165	PVX_086165	Exon 2 of 4	hypothetical protein, conserved	P. vivax SaI1	57.2178	50	55.9322	60.7143	56.4103	67.4419	50	83.3333	0	50	75	66.6667	57.1429	66.6667	50	25	100	75	100	62.5	50	57.1429	75	0.126148	0.061852	-
P195	740	PVX_119535	PVX_119535	Exon 1 of 1	hypothetical protein, conserved	P. vivax SaI1	43.5696	28.4091	38.9831	35.7143	38.4615	41.8605	8.33333	33.3333	50	62.5	100	100	57.1429	86.6667	57.1429	75	50	50	66.6667	75	70	71.4286	75	0.047724	0.049276	0.0079
P196	742	PVX_084750	PVX_084750	Exon 1 of 9	hypothetical protein, conserved	P. vivax SaI1	41.2073	29.5455	27.1186	28.5714	30.7692	44.186	25	33.3333	100	50	25	0	42.8571	86.6667	78.5714	62.5	100	75	66.6667	50	100	71.4286	100	0.172	0.228	0.0336
P200	747	PVX_085570	PVX_085570	Exon 2 of 2	hypothetical protein, conserved	P. vivax SaI1	38.5827	20.4545	25.4237	28.5714	35.8974	55.814	25	33.3333	50	37.5	75	33.3333	28.5714	86.6667	64.2857	50	100	25	66.6667	75	50	85.7143	75	0.04515	0.05985	-
P202	753	PVX_114000	PVX_114000	Exon 2 of 3	hypothetical protein, conserved	P. vivax SaI1	23.622	6.81818	6.77966	28.5714	30.7692	60.4651	8.33333	16.6667	50	25	100	66.6667	0	13.3333	7.14286	37.5	0	25	0	37.5	70	57.1429	25	N/A	N/A	-
P203	762	PVX_123810	PVX_123810	Exon 2 of 2 Segment 2	hypothetical protein, conserved	P. vivax SaI1	66.9291	52.2727	59.322	57.1429	69.2308	79.0698	50	66.6667	100	87.5	100	100	71.4286	93.3333	71.4286	75	100	100	100	87.5	70	71.4286	100	0.095123	0.031877	-
P209	774	PVX_101485	PVX_101485	Exon 8 of 8 Segment 2	hypothetical protein, conserved	P. vivax SaI1	42.2572	20.4545	37.2881	50	53.8462	58.1395	33.3333	41.6667	50	50	50	66.6667	28.5714	40	42.8571	37.5	50	50	66.6667	37.5	100	71.4286	75	0.03255	0.02945	-
P210	777	PVX_116585	PVX_116585	Exon 1 of 1 Segment 3	hypothetical protein, conserved	P. vivax SaI1	41.7323	26.1364	20.339	42.8571	51.2821	62.7907	16.6667	41.6667	50	75	100	100	28.5714	46.6667	35.7143	50	0	75	66.6667	37.5	80	85.7143	100	N/A	N/A	-
P211	779	PVX_081810	PVX_081810	Exon 1 of 1 Segment 1	hypothetical protein, conserved	P. vivax SaI1	48.8189	36.3636	35.5932	50	51.2821	53.4884	33.3333	41.6667	50	75	100	33.3333	85.7143	53.3333	71.4286	50	100	75	66.6667	75	70	57.1429	75	0.068761	0.064239	-
P214	814	PVX_085590	PVX_085590	Exon 1 of 1 Segment 5	hypothetical protein, conserved	P. vivax SaI1	45.4068	25	45.7627	50	64.1026	55.814	41.6667	33.3333	0	50	25	33.3333	42.8571	46.6667	57.1429	50	50	25	66.6667	62.5	70	71.4286	75	0.045828	0.021172	-
P216	821	PVX_089245	PVX_089245	Exon 2 of 5	hypothetical protein, conserved	P. vivax SaI1	53.5433	28.4091	49.1525	39.2857	56.4103	69.7674	50	66.6667	50	75	100	100	71.4286	66.6667	57.1429	50	100	25	66.6667	87.5	100	85.7143	100	0.042185	0.016815	-
P223	833	PVX_119435	PVX_119435	Exon 5 of 5	hypothetical protein, conserved	P. vivax SaI1	60.3675	38.6364	49.1525	67.8571	71.7949	74.4186	41.6667	41.6667	100	100	100	33.3333	57.1429	80	50	75	100	75	66.6667	87.5	90	100	100	0.066898	0.016102	0.0113
P224	838	PVX_122865	PVX_122865	Exon 1 of 5	hypothetical protein, conserved	P. vivax SaI1	68.2415	54.5455	55.9322	75	71.7949	76.7442	50	91.6667	100	100	100	100	71.4286	80	64.2857	75	100	75	100	62.5	80	85.7143	100	0.072864	0.019136	-
P225	849	PVX_113590	PVX_113590	Exon 2 of 2	hypothetical protein, conserved	P. vivax SaI1	46.4567	48.8636	37.2881	25	38.4615	44.186	58.3333	50	0	50	25	0	71.4286	73.3333	57.1429	25	100	50	66.6667	75	70	71.4286	75	0.2142	0.2958	-
P228	862	PVX_116780	PVX_116780	Exon 1 of 2	hypothetical protein, conserved	P. vivax SaI1	32.021	15.9091	11.8644	35.7143	35.8974	46.5116	25	41.6667	50	50	75	66.6667	28.5714	20	28.5714	37.5	50	25	66.6667	75	80	71.4286	100	N/A	N/A	-
P287	1025	PVX_089375	PVX_089375	Exon 4 of 17	hypothetical protein, conserved	P. vivax SaI1	38.3202	25	18.6441	28.5714	51.2821	58.1395	33.3333	25	50	37.5	100	66.6667	85.7143	60	35.7143	37.5	0	0	100	62.5	60	42.8571	75	N/A	N/A	-
P288	1026	PVX_094690	PVX_094690	Exon 3 of 4	hypothetical protein, conserved	P. vivax SaI1	44.0945	30.6818	32.2034	32.1429	58.9744	69.7674	33.3333	33.3333	50	50	50	100	57.1429	40	21.4286	37.5	50	25	100	75	80	71.4286	50	0.018952	-0.010952	-
P290	1028	PVX_083560	PVX_083560	Exon 2 of 2	hypothetical protein, conserved	P. vivax SaI1	77.6903	55.6818	64.4068	85.7143	84.6154	97.6744	91.6667	83.3333	100	100	100	100	57.1429	73.3333	92.8571	87.5	100	100	100	100	100	85.7143	100	0.067056	-0.001056	-
P291	1029	PVX_092570	PVX_092570	Exon 1 of 3	hypothetical protein, conserved	P. vivax SaI1	53.0184	20.4545	37.2881	67.8571	69.2308	86.0465	75	75	0	100	100	100	14.2857	46.6667	42.8571	37.5	50	50	66.6667	50	100	85.7143	100	0.026064	-0.010064	-
P293	1034	PVX_086200	PVX_086200	Exon 1 of 1	hypothetical protein, conserved	P. vivax SaI1	43.3071	17.0455	25.4237	53.5714	64.1026	81.3953	25	33.3333	0	75	50	100	28.5714	46.6667	35.7143	25	100	50	66.6667	62.5	60	71.4286	100	0.017838	-0.014838	-
P295	1042	PVX_114375	PVX_114375	Exon 1 of 1	hypothetical protein, conserved	P. vivax SaI1	35.1706	21.5909	22.0339	25	38.4615	51.1628	16.6667	50	0	62.5	75	66.6667	71.4286	20	35.7143	25	0	50	100	50	80	57.1429	100	N/A	N/A	-
P296	1045	PVX_119265	PVX_119265		hypothetical protein, conserved	P. vivax SaI1	30.1837	15.9091	13.5593	14.2857	46.1538	62.7907	16.6667	25	50	37.5	0	66.6667	0	20	14.2857	62.5	50	25	66.6667	50	90	42.8571	75	N/A	N/A	-
P297	1047	PVX_096110	PVX_096110	Exon 1 of 5 Segment 2	hypothetical protein, conserved	P. vivax SaI1	26.5092	4.54545	18.6441	28.5714	30.7692	65.1163	16.6667	41.6667	0	12.5	50	100	14.2857	13.3333	7.14286	37.5	50	75	33.3333	37.5	30	57.1429	75	N/A	N/A	-
P298	1048	PVX_111470	PVX_111470	Exon 1 of 1 Segment 2	hypothetical protein, conserved	P. vivax SaI1	44.6194	30.6818	35.5932	35.7143	56.4103	67.4419	25	33.3333	0	75	75	33.3333	42.8571	26.6667	42.8571	37.5	50	75	66.6667	62.5	80	85.7143	75	0.026999	0.002001	-
P300	1056	PVX_085520	PVX_085520		hypothetical protein, conserved	P. vivax SaI1	33.8583	17.0455	13.5593	39.2857	51.2821	48.8372	25	33.3333	0	37.5	75	100	42.8571	40	21.4286	25	50	25	66.6667	62.5	100	42.8571	50	N/A	N/A	-
P305	1071	PVX_002550	PVX_002550	Exon 2 of 3 Segment 2	hypothetical protein, conserved	P. vivax SaI1	44.8819	14.7727	32.2034	42.8571	64.1026	79.0698	58.3333	50	50	87.5	75	100	28.5714	26.6667	21.4286	50	50	50	66.6667	62.5	90	71.4286	100	0.020454	-0.018454	-
P306	1075	PVX_094965	PVX_094965	Exon 1 of 1 Segment 1	hypothetical protein, conserved	P. vivax SaI1	26.2467	6.81818	10.1695	21.4286	33.3333	53.4884	16.6667	16.6667	50	50	75	66.6667	14.2857	20	28.5714	25	0	25	33.3333	50	80	71.4286	75	N/A	N/A	-
P309	1092	PVX_084725	PVX_084725	Exon 1 of 1 Segment 1	hypothetical protein, conserved	P. vivax SaI1	37.2703	22.7273	16.9492	39.2857	58.9744	65.1163	25	25	0	62.5	100	33.3333	57.1429	33.3333	42.8571	25	100	25	66.6667	37.5	40	28.5714	75	0.019053	-0.010053	-
P310	1110	PVX_090235	PVX_090235	Exon 1 of 1	hypothetical protein, conserved	P. vivax SaI1	42.2572	23.8636	28.8136	42.8571	61.5385	51.1628	41.6667	50	50	50	100	100	71.4286	46.6667	50	12.5	50	25	66.6667	50	80	42.8571	75	0.036072	0.017928	-
P312	1116	PVX_087670	PVX_087670	Exon 1 of 1	hypothetical protein, conserved	P. vivax SaI1	40.1575	26.1364	22.0339	39.2857	35.8974	53.4884	41.6667	41.6667	0	50	75	100	57.1429	53.3333	57.1429	25	100	0	66.6667	87.5	80	57.1429	100	0.011292	-0.009292	-
P314	1121	PVX_096195	PVX_096195	Exon 4 of 4	hypothetical protein, conserved	P. vivax SaI1	46.4567	42.0455	42.3729	46.4286	61.5385	44.186	25	41.6667	100	75	25	100	28.5714	40	28.5714	25	100	50	66.6667	50	80	57.1429	75	0.286426	0.287574	-
P319	1137	PVX_114125	PVX_114125	Exon 1 of 1	hypothetical protein, conserved	P. vivax SaI1	22.3097	3.40909	16.9492	21.4286	30.7692	55.814	0	41.6667	0	37.5	50	66.6667	0	13.3333	0	37.5	0	25	33.3333	25	30	57.1429	50	N/A	N/A	-
P320	1139	PVX_081550	PVX_081550	Exon 1 of 1	hypothetical protein, conserved	P. vivax SaI1	63.5171	43.1818	47.4576	78.5714	79.4872	100	66.6667	66.6667	100	75	100	100	28.5714	46.6667	42.8571	25	50	50	100	75	100	85.7143	100	0.0506	-0.0066	-
P323	1142	PVX_097730	PVX_097730	Exon 1 of 1	hypothetical protein, conserved	P. vivax SaI1	56.4304	21.5909	35.5932	67.8571	82.0513	95.3488	83.3333	75	0	100	100	100	0	46.6667	35.7143	62.5	50	100	66.6667	75	90	85.7143	100	0.026208	-0.017208	-
P206	765	PVX_101150	PVX_101150	Exon 2 of 2 Segment 2	kinesin, putative	P. vivax SaI1	53.2808	43.1818	38.9831	53.5714	56.4103	67.4419	25	33.3333	100	75	100	33.3333	85.7143	73.3333	57.1429	50	100	25	100	62.5	90	42.8571	100	0.042	0.014	-
P125	504	PVX_099980	PVX_099980	Exon 1 of 1 Segment 2	major blood stage surface antigen Pv200	P. vivax SaI1	38.0577	9.09091	30.5085	32.1429	53.8462	67.4419	50	58.3333	0	62.5	75	100	0	26.6667	0	37.5	50	50	66.6667	75	90	71.4286	100	N/A	N/A	-
P213	793	PVX_099980	PVX_099980	Exon 1 of 1 Segment 1	major blood stage surface antigen Pv200	P. vivax SaI1	43.3071	10.2273	15.2542	57.1429	74.359	90.6977	58.3333	66.6667	0	87.5	100	100	0	33.3333	7.14286	37.5	100	75	33.3333	50	80	57.1429	75	N/A	N/A	-
P131	531	PVX_115450	PVX_115450	Exon 1 of 2	membrane associated histidinerich protein, MAHRP1	P. vivax SaI1	52.7559	28.4091	37.2881	46.4286	61.5385	72.093	66.6667	58.3333	0	75	100	100	57.1429	66.6667	64.2857	50	100	50	66.6667	75	90	100	75	0.022542	-0.005542	-
P107	455	PVX_113775	PVX_113775	Exon 1 of 1	membrane protein pf12 precursor, putative	P. vivax SaI1	54.8556	25	42.3729	57.1429	66.6667	86.0465	8.33333	66.6667	50	75	100	66.6667	71.4286	80	57.1429	50	100	100	66.6667	50	100	85.7143	100	0.0334	-0.0084	-
P62	272	PVX_114145	PVX_114145	Exon 1 of 1	merozoite surface protein 10 (MSP10)	P. vivax SaI1	58.0052	22.7273	40.678	71.4286	89.7436	93.0233	75	75	0	87.5	100	100	14.2857	53.3333	42.8571	62.5	100	75	66.6667	62.5	90	71.4286	100	0.037128	-0.009128	-
P137	552	PVX_110965	PVX_110965	Exon 1 of 1	merozoite surface protein 3 (MSP3)	P. vivax SaI1	35.6955	19.3182	10.1695	50	46.1538	53.4884	25	66.6667	50	25	100	100	28.5714	33.3333	28.5714	50	50	25	66.6667	62.5	70	57.1429	50	N/A	N/A	0.0062
P63	273	PVX_097720	PVX_097720		merozoite surface protein 3 alpha (MSP3a)	P. vivax SaI1	66.4042	60.2273	49.1525	78.5714	69.2308	93.0233	91.6667	83.3333	0	75	100	100	71.4286	46.6667	50	75	50	0	66.6667	62.5	70	71.4286	75	0.091778	0.017222	-
P37	150	PVX_003775	PVX_003775	Exon 2 of 2	merozoite surface protein 4, putative	P. vivax SaI1	40.1575	14.7727	27.1186	39.2857	51.2821	69.7674	16.6667	58.3333	0	37.5	50	33.3333	28.5714	73.3333	35.7143	75	50	100	66.6667	37.5	70	71.4286	50	0.019062	-0.018062	-
P132	532	PVX_003775	PVX_003775	Exon 2 of 2	merozoite surface protein 4, putative	P. vivax SaI1	46.1942	18.1818	28.8136	46.4286	58.9744	83.7209	33.3333	75	0	50	50	100	28.5714	66.6667	42.8571	62.5	100	75	66.6667	37.5	80	71.4286	75	0.020196	-0.009196	-
P294	1038	PVX_003770	PVX_003770	Exon 1 of 2	merozoite surface protein 5 (MSP 5)	P. vivax SaI1	69.2913	32.9545	61.0169	82.1429	92.3077	100	66.6667	75	50	100	100	100	57.1429	66.6667	85.7143	75	100	100	66.6667	75	80	85.7143	100	0.0557	-0.0057	-
P42	174	PVX_082665	PVX_082665	Exon 1 of 1	merozoite surface protein 7 (MSP7)	P. vivax SaI1	27.2966	11.3636	18.6441	21.4286	41.0256	39.5349	16.6667	50	0	50	25	33.3333	28.5714	13.3333	7.14286	50	50	75	33.3333	62.5	50	42.8571	75	0.01542	-0.00042	-
P60	261	PVX_082685	PVX_082685	Exon 1 of 1	merozoite surface protein 7 (MSP7)	P. vivax SaI1	45.9318	17.0455	27.1186	50	76.9231	69.7674	75	41.6667	50	75	100	100	42.8571	33.3333	42.8571	37.5	100	25	66.6667	62.5	80	57.1429	75	0.027874	-0.005874	-
P113	466	PVX_082700	PVX_082700		merozoite surface protein 7 (MSP7)	P. vivax SaI1	41.9948	19.3182	18.6441	50	53.8462	60.4651	25	50	0	75	100	66.6667	57.1429	46.6667	57.1429	62.5	100	50	66.6667	62.5	80	57.1429	75	N/A	N/A	-
P61	271	PVX_082650	PVX_082650	Exon 1 of 1	merozoite surface protein 7 (MSP7), putative	P. vivax SaI1	54.8556	23.8636	42.3729	67.8571	71.7949	79.0698	58.3333	58.3333	0	87.5	100	33.3333	42.8571	60	57.1429	62.5	100	50	66.6667	75	80	100	100	0.04949	-0.00049	-
P138	557	PVX_082680	PVX_082680	Exon 1 of 1	merozoite surface protein 7 (MSP7), putative	P. vivax SaI1	40.1575	7.95455	18.6441	42.8571	58.9744	72.093	58.3333	50	100	100	75	100	0	26.6667	21.4286	50	100	75	66.6667	37.5	90	85.7143	100	N/A	N/A	-
P318	1135	PVX_082655	PVX_082655	Exon 1 of 1	merozoite surface protein 7 (MSP7), putative	P. vivax SaI1	27.0341	9.09091	15.2542	35.7143	41.0256	48.8372	25	25	50	62.5	75	66.6667	0	13.3333	7.14286	37.5	50	25	33.3333	50	40	28.5714	75	0.014904	-0.006904	-
P226	850	PVX_097625	PVX_097625	Exon 1 of 1	merozoite surface protein 8 (MSP8)	P. vivax SaI1	36.7454	12.5	15.2542	39.2857	56.4103	67.4419	41.6667	16.6667	0	75	100	66.6667	0	20	28.5714	25	50	50	100	75	100	57.1429	100	N/A	N/A	-
P39	152	PVX_101215	PVX_101215	Exon 1 of 1	myosin A tail domain interacting protein MTIP, putative	P. vivax SaI1	44.357	30.6818	30.5085	28.5714	33.3333	53.4884	50	50	0	50	50	66.6667	42.8571	73.3333	71.4286	87.5	50	50	100	87.5	70	85.7143	75	0.017052	0.010948	-
P302	1058	PVX_093640	PVX_093640	Exon 1 of 1 Segment 2	NADspecific glutamate dehydrogenase, putative	P. vivax SaI1	38.3202	26.1364	20.339	25	51.2821	58.1395	25	16.6667	100	62.5	25	66.6667	42.8571	46.6667	35.7143	25	50	50	100	75	90	42.8571	75	0.018768	-0.002768	-
P218	826	PVX_111180	PVX_111180		ookinete surface protein Pos281, putative	P. vivax SaI1	55.643	45.4545	30.5085	39.2857	74.359	81.3953	41.6667	41.6667	50	87.5	100	100	71.4286	66.6667	50	37.5	100	50	100	50	100	57.1429	100	0.028681	-0.005681	-
P111	462	PVX_111580	PVX_111580		phospholipid scramblase 1, putative	P. vivax SaI1	39.895	20.4545	18.6441	21.4286	64.1026	65.1163	33.3333	33.3333	50	62.5	50	33.3333	42.8571	53.3333	28.5714	62.5	100	75	66.6667	62.5	80	57.1429	75	0.009804	-0.008804	-
P308	1090	PVX_123845	PVX_123845		polyadenylate binding protein, putative	P. vivax SaI1	25.9843	5.68182	10.1695	14.2857	53.8462	51.1628	16.6667	16.6667	0	50	75	100	42.8571	26.6667	28.5714	25	50	25	66.6667	25	50	28.5714	25	N/A	N/A	0.0416
P201	748	PVX_098830	PVX_098830	Exon 1 of 1	proteasome activator complex subunit 3, putative	P. vivax SaI1	65.6168	56.8182	57.6271	67.8571	74.359	72.093	50	58.3333	50	50	50	100	85.7143	86.6667	71.4286	62.5	100	75	66.6667	100	70	71.4286	75	0.119	0.051	-
P317	1128	PVX_101520	PVX_101520	Exon 2 of 2	Pv-fam-d protein	P. vivax SaI1	51.1811	32.9545	37.2881	42.8571	66.6667	79.0698	58.3333	58.3333	0	75	75	100	71.4286	53.3333	35.7143	25	50	25	100	62.5	80	57.1429	100	0.03219	-0.00319	-
P141	562	PVX_091840	PVX_091840	Exon 1 of 1	pyruvate dehydrogenase E1 component, alpha subunit, putative	P. vivax SaI1	34.3832	20.4545	23.7288	21.4286	53.8462	51.1628	16.6667	25	0	37.5	50	0	0	46.6667	57.1429	37.5	100	75	66.6667	37.5	60	57.1429	50	0.021348	0.014652	-
P55	247	PVX_089867	PVX_089867	Exon 2 of 2	RAD protein (Pvfame)	P. vivax SaI1	45.1444	31.8182	25.4237	28.5714	64.1026	62.7907	33.3333	33.3333	50	62.5	100	100	71.4286	46.6667	50	25	50	50	66.6667	62.5	80	85.7143	75	0.035814	0.011186	-
P208	770	PVX_085930	PVX_085930	Exon 2 of 2	rhoptryassociated protein 1, putative	P. vivax SaI1	26.2467	13.6364	20.339	21.4286	20.5128	34.8837	8.33333	25	0	37.5	50	66.6667	42.8571	26.6667	28.5714	37.5	50	0	66.6667	50	70	57.1429	100	0.010888	-0.002888	-
P197	743	PVX_085685	PVX_085685		RNA binding protein Nova1, putative	P. vivax SaI1	52.7559	46.5909	44.0678	35.7143	41.0256	51.1628	58.3333	41.6667	50	50	100	33.3333	57.1429	100	78.5714	75	100	50	100	75	70	71.4286	75	0.164088	0.179912	-
P198	744	PVX_114940	PVX_114940	Exon 1 of 2	RNA binding protein, putative	P. vivax SaI1	38.5827	22.7273	15.2542	28.5714	38.4615	46.5116	25	33.3333	50	37.5	100	33.3333	71.4286	80	64.2857	37.5	100	75	66.6667	87.5	90	57.1429	75	0.015858	0.002142	-
P48	209	PVX_003805	PVX_003805	Exon 4 of 4	serine repeat antigen (SERA), putative	P. vivax SaI1	50.9186	21.5909	37.2881	39.2857	69.2308	72.093	41.6667	50	50	100	75	66.6667	71.4286	60	42.8571	75	50	100	66.6667	75	90	100	100	0.03186	-0.00186	-
P106	450	PVX_003840	PVX_003840	Exon 2 of 4	serine repeat antigen 3 (SERA)	P. vivax SaI1	32.2835	12.5	10.1695	46.4286	46.1538	65.1163	8.33333	50	0	62.5	75	66.6667	14.2857	20	14.2857	37.5	50	50	66.6667	50	40	71.4286	75	N/A	N/A	-
P144	573	PVX_003825	PVX_003825	Exon 4 of 4	serine repeat antigen 4 (SERA)	P. vivax SaI1	22.3097	12.5	15.2542	10.7143	35.8974	37.2093	0	25	0	50	50	33.3333	14.2857	33.3333	28.5714	37.5	0	50	0	12.5	50	14.2857	0	N/A	N/A	-
P122	496	PVX_003830	PVX_003830	Exon 4 of 4	serine repeat antigen 5 (SERA)	P. vivax SaI1	29.9213	9.09091	18.6441	35.7143	33.3333	67.4419	25	50	0	62.5	75	33.3333	0	26.6667	7.14286	25	50	75	33.3333	50	50	57.1429	0	N/A	N/A	-
P289	1027	PVX_003830	PVX_003830	Exon 2 of 4	serine repeat antigen 5 (SERA)	P. vivax SaI1	32.2835	9.09091	11.8644	35.7143	43.5897	81.3953	16.6667	33.3333	0	25	100	100	14.2857	26.6667	14.2857	37.5	100	50	66.6667	50	40	57.1429	75	N/A	N/A	-
P219	828	PVX_000930	PVX_000930	Exon 1 of 1	sexual stage antigen s16, putative	P. vivax SaI1	53.8058	19.3182	37.2881	64.2857	76.9231	93.0233	58.3333	58.3333	100	87.5	100	100	14.2857	60	35.7143	25	100	25	66.6667	75	100	85.7143	100	0.025788	-0.013788	-
P193	737	PVX_122305	PVX_122305		snoRNP protein GAR1, putative	P. vivax SaI1	56.168	54.5455	37.2881	57.1429	61.5385	60.4651	33.3333	50	50	75	100	66.6667	71.4286	60	57.1429	62.5	100	75	100	87.5	80	14.2857	100	N/A	N/A	-
P301	1057	PVX_117375	PVX_117375	Exon 3 of 3	splicing factor 3B subunit 2, putative	P. vivax SaI1	52.231	53.4091	33.8983	53.5714	61.5385	60.4651	33.3333	33.3333	100	62.5	25	66.6667	57.1429	66.6667	42.8571	50	100	25	100	75	60	71.4286	50	N/A	N/A	-
P222	832	PVX_089505	PVX_089505	Exon 3 of 3	suppressor of Ras1 39, putative	P. vivax SaI1	20.21	6.81818	8.47458	10.7143	35.8974	30.2326	25	16.6667	0	62.5	25	33.3333	0	26.6667	21.4286	12.5	0	0	66.6667	50	60	42.8571	25	N/A	N/A	-
P194	739	PVX_091785	PVX_091785	Exon 1 of 2	translation elongation factor EF1, subunit alpha, putative	P. vivax SaI1	29.1339	9.09091	16.9492	21.4286	33.3333	39.5349	16.6667	25	50	37.5	50	66.6667	28.5714	60	42.8571	37.5	50	25	66.6667	62.5	70	57.1429	100	0.010725	0.004275	-
P108	456	PVX_000995	PVX_000995	Exon 1 of 1	transmission blocking target antigen Pfs230, putative	P. vivax SaI1	36.7454	12.5	15.2542	39.2857	64.1026	76.7442	33.3333	58.3333	0	37.5	100	33.3333	0	40	7.14286	25	100	50	33.3333	50	70	57.1429	75	N/A	N/A	-
P199	745	PVX_000995	PVX_000995		transmission blocking target antigen Pfs230, putative	P. vivax SaI1	37.0079	10.2273	15.2542	42.8571	66.6667	81.3953	25	50	0	37.5	100	33.3333	0	33.3333	7.14286	37.5	100	50	33.3333	50	70	71.4286	75	N/A	N/A	-
P321	1140	PVX_122180	PVX_122180	Exon 1 of 1	U1A small nuclear ribonucleoprotein, putative	P. vivax SaI1	65.0919	64.7727	67.7966	75	64.1026	79.0698	58.3333	66.6667	50	25	50	66.6667	42.8571	60	57.1429	25	50	25	100	100	60	71.4286	75	0.422079	0.174921	-
P326	1150	PVX_091485	PVX_091485	Exon 1 of 1	ubiquitin Cterminal hydrolase, family 1, putative	P. vivax SaI1	43.0446	40.9091	47.4576	17.8571	48.7179	58.1395	50	33.3333	0	25	50	66.6667	14.2857	53.3333	28.5714	25	0	0	100	75	50	42.8571	75	0.092904	0.103096	-
P303	1060	PVX_099520	PVX_099520	Exon 1 of 8	ubiquitin like protein, putative	P. vivax SaI1	49.0814	28.4091	25.4237	42.8571	79.4872	81.3953	25	25	50	87.5	100	66.6667	71.4286	53.3333	28.5714	50	100	50	66.6667	62.5	80	71.4286	100	0.026128	-0.010128	-
P304	1061	PVX_092555	PVX_092555	Exon 1 of 6 Segment 1	WD domain, Gbeta repeat domain containing protein	P. vivax SaI1	31.7585	17.0455	16.9492	32.1429	35.8974	58.1395	25	25	50	25	25	100	28.5714	40	21.4286	25	50	25	66.6667	62.5	70	42.8571	75	N/A	N/A	-
