# Supplementary material for: Common asymptomatic and submicroscopic malaria infections in Western Thailand revealed in longitudinal molecular and serological studies: a challenge to malaria elimination
Source: Malar J. 2016 Jun 22;15:333. doi: 10.1186/s12936-016-1393-4 (PMC4918199; doi:10.1186/s12936-016-1393-4)
Supplement: Supplementary file 5 — 10.1186/s12936-016-1393-4 Average and 95% confidence interval of intensity and breadth of antibody response to 326 Plasmodium sp. proteins by plasma samples from the community and hospital/clinic patients, segregated by malaria status. [file 12936_2016_1393_MOESM5_ESM.xlsx]

## Sheet: Table S2
					Mean (95% CI) antibody binding to antigens
	Sample Site	Sample Group	Plasmodium qPCR	n	Intensity (Log2 FOC pixel intensity)		Breadth (no of antigens recognized)
	Community Mass Blood Survey	Community malaria	+	41	0.95 (0.93 – 96)		75.5 (65.4 – 85.6)
		Community healthy	-	257	0.73 (0.72 – 0.74)		59.6 (55.9 – 63.2)
	Hospital/Clinic Patients	Febrile malaria	+	32	1.39 (1.37 – 1.41)		109.3 (98.5 – 120.0)
		Non-malaria illness	-	51	0.78 (0.76 – 0.79)		67.9 (60.4 – 75.5)
	USA Controls	Naïve adults	n/a	16	0.45 (0.43 - 0.46)		0.21 (0.20 - 0.22)
