# Supplementary material for: Common asymptomatic and submicroscopic malaria infections in Western Thailand revealed in longitudinal molecular and serological studies: a challenge to malaria elimination
Source: Malar J. 2016 Jun 22;15:333. doi: 10.1186/s12936-016-1393-4 (PMC4918199; doi:10.1186/s12936-016-1393-4)
Supplement: Supplementary file 6 — 10.1186/s12936-016-1393-4 Average and 95% confidence interval of intensity and breadth of antibody responses to 326 Plasmodium sp. proteins by 298 plasma samples from the community, segregated by age groups in decades. [file 12936_2016_1393_MOESM6_ESM.xlsx]

## Sheet: Table S3
			Mean (95% CI) antibody binding to Plasmodium antigens
	Age group (years)	n	Intensity (Log2 FOC pixel intensity)	Breadth (no of seropositive antigens recognized)
	3 - 10	100	0.43 (0.43 - 0.44)	34.05 (30.66 - 37.44)
	11 - 20	71	0.57 (0.56 - 0.58)	45.87 (40.69 - 51.06)
	21 - 30	30	0.81 (0.79 - 0.83)	68.72 (59.68 - 77.75)
	31 - 40	47	1.06 (1.04 - 1.08)	90.34 (82.8 - 97.88)
	41 - 50	47	1.36 (1.34 - 1.38)	107.48 (99.81 - 115.15)
	51 - 60+	3	1.87 (1.79 - 1.95)	131.5 (93.87 - 169.13)
